# Supplementary material for: Enantioselective Cobalt(III)-Catalyzed [4 + 1] Annulation of Benzamides: Cyclopropenes as One-Carbon Synthons
Source: J Am Chem Soc. 2025 Apr 28;147(18):15041–9. doi: 10.1021/jacs.4c16953 (PMC12063185; doi:10.1021/jacs.4c16953)
Supplement: Supplementary file 2 — ja4c16953_si_002.zip [file ja4c16953_si_002.zip]

Archive with 35 entries (34 files):
- Optimized_Geometries/
- Optimized_Geometries/co-int4a-singlet.xyz
- Optimized_Geometries/co-int3a-singlet.xyz
- Optimized_Geometries/co-ts3a-singlet.xyz
- Optimized_Geometries/co-ts4a-singlet.xyz
- Optimized_Geometries/co-int2a-singlet.xyz
- Optimized_Geometries/co-int5a-singlet.xyz
- Optimized_Geometries/co-ts2a-singlet.xyz
- Optimized_Geometries/co-int1-singlet.xyz
- Optimized_Geometries/co-ts1b-triplet.xyz
- Optimized_Geometries/co-ts1a-triplet.xyz
- Optimized_Geometries/co-ts2c-triplet.xyz
- Optimized_Geometries/co-int6a-triplet.xyz
- Optimized_Geometries/co-ts1b-singlet.xyz
- Optimized_Geometries/rh-int1.xyz
- Optimized_Geometries/co-int1-triplet.xyz
- Optimized_Geometries/co-ts2a-triplet.xyz
- Optimized_Geometries/rh-int3.xyz
- Optimized_Geometries/rh-int2.xyz
- Optimized_Geometries/co-int5a-triplet.xyz
- Optimized_Geometries/co-ts4a-triplet.xyz
- Optimized_Geometries/rh-int6.xyz
- Optimized_Geometries/co-ts3a-triplet.xyz
- Optimized_Geometries/dimethylcyclopropene.xyz
- Optimized_Geometries/rh-ts1.xyz
- Optimized_Geometries/rh-ts3.xyz
- Optimized_Geometries/co-int3a-triplet.xyz
- Optimized_Geometries/co-int4a-triplet.xyz
- Optimized_Geometries/rh-int4.xyz
- Optimized_Geometries/rh-ts2b.xyz
- Optimized_Geometries/co-int6a-singlet.xyz
- Optimized_Geometries/co-ts2c-singlet.xyz
- Optimized_Geometries/rh-ts2a.xyz
- Optimized_Geometries/rh-int5a.xyz
- Optimized_Geometries/co-ts1a-singlet.xyz
