# Supplementary material for: Enantioselective Cobalt(III)-Catalyzed [4 + 1] Annulation of Benzamides: Cyclopropenes as One-Carbon Synthons
Source: J Am Chem Soc. 2025 Apr 28;147(18):15041–9. doi: 10.1021/jacs.4c16953 (PMC12063185; doi:10.1021/jacs.4c16953)
Supplement: Supplementary file 2 — ja4c16953_si_002.zip [file ja4c16953_si_002.zip › Optimized_Geometries/co-int4a-singlet.xyz]

  53
scf done:    -2826.277136
Co     0.689893     0.189409    -0.107086
 N    -0.388823    -1.307889     0.339870
 C     2.562690    -0.168990     0.855621
 C     1.521772     0.118806     1.798356
 C     0.980170     1.413662     1.511074
 C     1.706720     1.937664     0.390645
 C     2.662031     0.954798    -0.016355
 C    -0.108636     2.084551     2.278465
 C    -1.714227    -1.518251     0.492530
Cl     0.510571    -2.800511     0.414295
 O    -2.230078    -2.582915     0.813410
 C    -2.588045    -0.325958     0.193281
 C    -3.924153    -0.473245     0.592971
 C    -2.191096     0.844332    -0.484710
 C     1.090366    -0.737497     2.937144
 C     3.470903    -1.351879     0.846752
 C     1.572531     3.299381    -0.202940
 C     3.678741     1.135834    -1.091250
 C     0.070049     0.709795    -1.943324
 C    -0.814256     1.195493    -0.913462
 C     0.309741    -0.609962    -2.322396
 H     0.791427     1.451259    -2.305128
 H    -0.691405     2.278337    -0.811967
 C    -3.162218     1.841573    -0.699861
 C     1.563937    -0.949091    -3.073097
 C    -0.770612    -1.643095    -2.423375
 H     4.569863     1.643324    -0.683871
 H     4.010686     0.174786    -1.505542
 H     3.303522     1.757322    -1.916606
 H     2.449124     3.916392     0.054469
 H     1.510533     3.274805    -1.302175
 H     0.683234     3.821960     0.173062
 H     0.270109     2.505327     3.224982
 H    -0.564468     2.901800     1.703907
 H    -0.911720     1.374808     2.522475
 H     1.638605    -0.444189     3.848023
 H     0.016626    -0.624126     3.134280
 H     1.277700    -1.799555     2.741598
 H     4.462018    -1.080962     1.248636
 H     3.067440    -2.169813     1.454481
 H     3.618112    -1.742929    -0.170438
 C    -4.482708     1.688366    -0.294064
 C    -4.869450     0.517503     0.360054
 H    -4.183998    -1.409359     1.090292
 H    -5.902585     0.379497     0.687795
 H    -5.207880     2.482924    -0.487221
 H    -2.859833     2.760896    -1.209176
 H     1.334114    -1.197229    -4.124107
 H     2.294543    -0.131181    -3.062919
 H     2.033971    -1.843859    -2.633790
 H    -0.914633    -1.855281    -3.497937
 H    -0.494461    -2.590133    -1.939658
 H    -1.730578    -1.304387    -2.023880
