# Supplementary material for: Enantioselective Cobalt(III)-Catalyzed [4 + 1] Annulation of Benzamides: Cyclopropenes as One-Carbon Synthons
Source: J Am Chem Soc. 2025 Apr 28;147(18):15041–9. doi: 10.1021/jacs.4c16953 (PMC12063185; doi:10.1021/jacs.4c16953)
Supplement: Supplementary file 2 — ja4c16953_si_002.zip [file ja4c16953_si_002.zip › Optimized_Geometries/co-int3a-singlet.xyz]

  53
scf done:    -2826.230768
Co    -0.766076     0.082535     0.176408
 N     0.070861    -1.443555    -0.566886
 C    -2.657691     0.180449    -0.559029
 C    -1.740074     0.502272    -1.627145
 C    -0.968902     1.619663    -1.232557
 C    -1.428255     2.022155     0.080896
 C    -2.494292     1.167161     0.473859
 C     0.133318     2.267577    -1.997908
 C     1.349226    -1.540208    -0.978981
Cl    -0.836622    -2.905256    -0.718238
 O     1.875905    -2.483912    -1.551385
 C     2.119960    -0.285969    -0.660543
 C     3.137967     0.036387    -1.564045
 C     1.883431     0.538504     0.463203
 C    -1.595739    -0.268607    -2.892463
 C    -3.688941    -0.893180    -0.592273
 C    -0.869262     3.163356     0.860270
 C    -3.294366     1.265505     1.726793
 C    -0.429222    -0.446480     1.897028
 C     0.926683     0.328945     1.604356
 C     0.832255    -0.995870     2.431282
 H    -1.028228     0.070725     2.660573
 H     0.966492     1.219126     2.238877
 C     2.682578     1.692007     0.593225
 C     1.051850    -0.795970     3.920576
 C     1.518809    -2.251558     1.913738
 H    -4.186079     1.894645     1.569346
 H    -3.637040     0.277794     2.063934
 H    -2.716611     1.718804     2.544952
 H    -1.341332     4.109815     0.547997
 H    -1.041965     3.046601     1.938878
 H     0.212144     3.265647     0.693693
 H    -0.222788     3.177701    -2.509228
 H     0.966428     2.554600    -1.340883
 H     0.542167     1.590329    -2.758336
 H    -2.372460     0.034243    -3.613806
 H    -0.614971    -0.100545    -3.354853
 H    -1.694316    -1.347229    -2.713066
 H    -4.607445    -0.528326    -1.083085
 H    -3.328369    -1.769357    -1.144885
 H    -3.954731    -1.226351     0.419898
 C     3.665702     2.025686    -0.334360
 C     3.904561     1.188378    -1.423291
 H     3.300269    -0.660141    -2.389359
 H     4.682899     1.427820    -2.151262
 H     4.255754     2.934423    -0.191836
 H     2.533653     2.337318     1.463061
 H     2.128208    -0.781430     4.155841
 H     0.609959     0.145730     4.280910
 H     0.596829    -1.624251     4.487416
 H     1.796333    -2.883541     2.770084
 H     0.875136    -2.844157     1.257331
 H     2.445862    -2.024122     1.368324
