# Supplementary material for: Enantioselective Cobalt(III)-Catalyzed [4 + 1] Annulation of Benzamides: Cyclopropenes as One-Carbon Synthons
Source: J Am Chem Soc. 2025 Apr 28;147(18):15041–9. doi: 10.1021/jacs.4c16953 (PMC12063185; doi:10.1021/jacs.4c16953)
Supplement: Supplementary file 2 — ja4c16953_si_002.zip [file ja4c16953_si_002.zip › Optimized_Geometries/co-ts3a-singlet.xyz]

  53
scf done:    -2826.226504
Co     0.898273     0.050309    -0.055136
 N    -0.082126    -0.051375    -1.491723
 C     2.920167     0.266716     0.520608
 C     2.890500    -0.498791    -0.702253
 C     2.088641    -1.638419    -0.471969
 C     1.619153    -1.594123     0.893768
 C     2.189672    -0.427818     1.521050
 C     1.715041    -2.664391    -1.485447
 C    -1.386250     0.235549    -1.703217
Cl     0.850230     2.053305    -1.252039
 O    -1.946038     1.003776    -2.452896
 C    -2.109892    -0.764215    -0.816008
 C    -3.127926    -1.564726    -1.329162
 C    -1.793276    -0.745457     0.555921
 C     3.525729    -0.088167    -1.985834
 C     3.640597     1.559699     0.687831
 C     0.826313    -2.660430     1.565786
 C     2.075090    -0.042875     2.956517
 C    -1.041363     1.617613     1.204543
 C    -0.742659     0.175130     1.095538
 C    -2.127146     2.356048     0.883833
 H    -0.184396     2.186272     1.586518
 H    -0.403522    -0.194631     2.072355
 C    -2.534473    -1.581043     1.399720
 C    -2.034439     3.853227     0.964288
 C    -3.456534     1.847975     0.399726
 H     2.917497    -0.452683     3.538233
 H     2.081383     1.048454     3.084695
 H     1.150518    -0.424590     3.411550
 H     1.481614    -3.498549     1.856113
 H     0.338309    -2.290892     2.476991
 H     0.040295    -3.056042     0.908290
 H     2.548670    -3.364512    -1.656947
 H     0.844596    -3.248606    -1.159979
 H     1.455840    -2.191042    -2.442692
 H     3.372956    -0.844414    -2.766463
 H     3.089948     0.858216    -2.343589
 H     4.610215     0.061061    -1.863255
 H     4.715965     1.375755     0.849995
 H     3.531781     2.187668    -0.206519
 H     3.262581     2.127455     1.548071
 C    -3.540499    -2.406620     0.891964
 C    -3.846322    -2.396653    -0.470536
 H    -3.351774    -1.523340    -2.397306
 H    -4.639517    -3.037188    -0.862662
 H    -4.095537    -3.060441     1.569530
 H    -2.327691    -1.571348     2.472942
 H    -2.805130     4.272332     1.634692
 H    -1.046175     4.190207     1.307728
 H    -2.211106     4.293682    -0.032866
 H    -4.262360     2.504674     0.764773
 H    -3.500186     1.860050    -0.702588
 H    -3.679595     0.827956     0.730949
