# Supplementary material for: Enantioselective Cobalt(III)-Catalyzed [4 + 1] Annulation of Benzamides: Cyclopropenes as One-Carbon Synthons
Source: J Am Chem Soc. 2025 Apr 28;147(18):15041–9. doi: 10.1021/jacs.4c16953 (PMC12063185; doi:10.1021/jacs.4c16953)
Supplement: Supplementary file 2 — ja4c16953_si_002.zip [file ja4c16953_si_002.zip › Optimized_Geometries/co-ts4a-singlet.xyz]

  53
scf done:    -2826.252984
Co     0.911366    -0.316352    -0.074116
 N    -0.100747    -1.675506     0.194509
 C     2.503633     1.090689     0.029466
 C     2.844838    -0.081899    -0.728885
 C     2.742077    -1.223057     0.136302
 C     2.305327    -0.763540     1.415663
 C     2.196955     0.667574     1.352498
 C     3.006958    -2.638174    -0.243752
 C    -1.203973    -2.102979    -0.464868
Cl     0.111042     0.268102    -2.055331
 O    -1.176688    -3.049074    -1.239527
 C    -2.447404    -1.417612    -0.016976
 C    -3.701296    -1.969053    -0.283937
 C    -2.310781    -0.211810     0.675940
 C     3.306940    -0.091389    -2.142488
 C     2.450317     2.469280    -0.532962
 C     2.007580    -1.632872     2.587979
 C     1.909607     1.531026     2.532227
 C    -0.798671     1.805793     0.711569
 C    -0.970901     0.381131     0.969274
 C    -1.399548     2.607628    -0.207034
 H    -0.081596     2.300999     1.366562
 H    -0.605223     0.084938     1.959694
 C    -3.473099     0.434866     1.122369
 C    -1.069286     4.070005    -0.214196
 C    -2.383992     2.186152    -1.251024
 H     2.731429     1.432084     3.259982
 H     1.834043     2.590819     2.259770
 H     0.985446     1.240393     3.053927
 H     2.905833    -2.173446     2.925252
 H     1.626374    -1.051718     3.438252
 H     1.240492    -2.374154     2.311896
 H     4.082150    -2.864093    -0.146400
 H     2.446506    -3.331240     0.395708
 H     2.710155    -2.833133    -1.282700
 H     3.113733    -1.060317    -2.619996
 H     2.786553     0.674438    -2.730331
 H     4.392544     0.102362    -2.180169
 H     3.437214     2.788966    -0.902885
 H     1.740562     2.488579    -1.375552
 H     2.111763     3.201485     0.211197
 C    -4.726260    -0.117791     0.871229
 C    -4.846858    -1.316175     0.158262
 H    -3.741849    -2.904754    -0.846237
 H    -5.834955    -1.733935    -0.048827
 H    -5.622356     0.394669     1.230371
 H    -3.387224     1.381685     1.660047
 H    -1.985760     4.682964    -0.166240
 H    -0.414775     4.359934     0.620116
 H    -0.566568     4.340882    -1.159443
 H    -2.132790     2.668093    -2.208836
 H    -2.402395     1.105986    -1.414886
 H    -3.398166     2.525651    -0.973791
