# Supplementary material for: Enantioselective Cobalt(III)-Catalyzed [4 + 1] Annulation of Benzamides: Cyclopropenes as One-Carbon Synthons
Source: J Am Chem Soc. 2025 Apr 28;147(18):15041–9. doi: 10.1021/jacs.4c16953 (PMC12063185; doi:10.1021/jacs.4c16953)
Supplement: Supplementary file 2 — ja4c16953_si_002.zip [file ja4c16953_si_002.zip › Optimized_Geometries/co-int2a-singlet.xyz]

  53
scf done:    -2826.197807
Co    -0.467559     0.105594     0.146733
 N     0.261068    -1.031126    -1.201423
 C    -2.238419     0.756974    -0.832817
 C    -1.089462     1.392745    -1.412405
 C    -0.432992     2.153546    -0.400358
 C    -1.157775     1.968284     0.824365
 C    -2.283565     1.131827     0.541619
 C     0.731197     3.055022    -0.622653
 C     1.543172    -0.832587    -1.613558
Cl    -0.673960    -2.124278    -2.135940
 O     2.090590    -1.282637    -2.605293
 C     2.208606    -0.017370    -0.550637
 C     3.578607     0.242392    -0.582849
 C     1.414964     0.367060     0.537623
 C    -0.668822     1.313174    -2.837608
 C    -3.269104    -0.035055    -1.561754
 C    -0.914932     2.665912     2.117991
 C    -3.333552     0.761223     1.530636
 C    -1.225061    -1.519240     1.061283
 C    -0.437057    -0.819701     1.940341
 C    -0.132076    -2.282354     1.754446
 H    -2.272757    -1.729497     0.846271
 H    -0.524915    -0.161475     2.806930
 C     2.028094     0.976399     1.630589
 C    -0.646444    -3.176113     2.876834
 C     1.115253    -2.846620     1.114904
 H    -3.886118     1.659621     1.849468
 H    -4.059381     0.054668     1.108802
 H    -2.900436     0.304226     2.433155
 H    -1.596707     3.527172     2.218642
 H    -1.097861     2.008566     2.980941
 H     0.111866     3.044817     2.188701
 H     0.390018     4.003394    -1.069829
 H     1.255735     3.280525     0.313433
 H     1.463637     2.600319    -1.302824
 H    -1.181171     2.093186    -3.425310
 H     0.412780     1.464157    -2.945846
 H    -0.908367     0.335220    -3.273854
 H    -4.110725     0.613752    -1.856806
 H    -2.851798    -0.493649    -2.465235
 H    -3.675605    -0.847409    -0.942974
 C     3.403848     1.236156     1.607575
 C     4.178524     0.886536     0.498763
 H     4.146827    -0.087685    -1.456527
 H     5.250669     1.097222     0.490299
 H     3.874673     1.712964     2.472057
 H     1.453301     1.252399     2.516951
 H     0.101799    -3.257297     3.682282
 H    -1.581259    -2.794514     3.315657
 H    -0.836133    -4.194428     2.500102
 H     1.811790    -3.182647     1.899479
 H     0.865051    -3.715411     0.486595
 H     1.636283    -2.116816     0.496974
