# Supplementary material for: Enantioselective Cobalt(III)-Catalyzed [4 + 1] Annulation of Benzamides: Cyclopropenes as One-Carbon Synthons
Source: J Am Chem Soc. 2025 Apr 28;147(18):15041–9. doi: 10.1021/jacs.4c16953 (PMC12063185; doi:10.1021/jacs.4c16953)
Supplement: Supplementary file 2 — ja4c16953_si_002.zip [file ja4c16953_si_002.zip › Optimized_Geometries/co-int5a-singlet.xyz]

  53
scf done:    -2826.255265
Co     0.842461    -0.341422    -0.065740
 N     0.080745    -1.852013     0.053681
 C     2.389675     1.161858     0.046555
 C     2.797686     0.012637    -0.715428
 C     2.779857    -1.132708     0.148337
 C     2.291696    -0.708513     1.417357
 C     2.102576     0.719399     1.364086
 C     3.157636    -2.524605    -0.218234
 C    -1.077231    -2.180914    -0.579306
Cl     0.040865     0.270748    -2.036117
 O    -1.126777    -3.038690    -1.447115
 C    -2.278943    -1.504005    -0.009293
 C    -3.520414    -2.132675    -0.160599
 C    -2.163295    -0.261846     0.631085
 C     3.257846     0.042951    -2.128925
 C     2.276736     2.538419    -0.510722
 C     2.063138    -1.591868     2.594396
 C     1.791986     1.556593     2.556221
 C    -0.839108     1.895309     0.658871
 C    -0.860394     0.444080     0.867154
 C    -1.511074     2.666652    -0.230459
 H    -0.163051     2.436332     1.322950
 H    -0.505357     0.189799     1.875802
 C    -3.340372     0.328002     1.125596
 C    -1.298252     4.152026    -0.214554
 C    -2.482596     2.188124    -1.263470
 H     2.589127     1.427704     3.305995
 H     1.737375     2.623068     2.306387
 H     0.847506     1.268438     3.042772
 H     3.016475    -1.940972     3.023160
 H     1.507014    -1.074436     3.387562
 H     1.478574    -2.474015     2.292468
 H     4.219307    -2.705472     0.019727
 H     2.549707    -3.254049     0.331723
 H     3.011719    -2.710742    -1.290070
 H     3.154160    -0.939787    -2.606055
 H     2.667264     0.757978    -2.714899
 H     4.320441     0.337199    -2.169928
 H     3.236297     2.873475    -0.934537
 H     1.522458     2.543661    -1.314178
 H     1.965779     3.264837     0.250436
 C    -4.572435    -0.301723     0.989951
 C    -4.670794    -1.535370     0.336213
 H    -3.546097    -3.087019    -0.691271
 H    -5.642337    -2.020193     0.215200
 H    -5.468628     0.175322     1.394948
 H    -3.275633     1.299358     1.620179
 H    -2.257177     4.689067    -0.112190
 H    -0.634771     4.473462     0.601205
 H    -0.858783     4.487283    -1.170585
 H    -2.273692     2.681181    -2.226258
 H    -2.442025     1.107898    -1.424860
 H    -3.511365     2.468950    -0.974557
