# Supplementary material for: Enantioselective Cobalt(III)-Catalyzed [4 + 1] Annulation of Benzamides: Cyclopropenes as One-Carbon Synthons
Source: J Am Chem Soc. 2025 Apr 28;147(18):15041–9. doi: 10.1021/jacs.4c16953 (PMC12063185; doi:10.1021/jacs.4c16953)
Supplement: Supplementary file 2 — ja4c16953_si_002.zip [file ja4c16953_si_002.zip › Optimized_Geometries/co-ts2a-singlet.xyz]

  53
scf done:    -2826.219825
Co     0.807417    -0.177057     0.102717
 N    -0.146060     1.440539     0.361438
 C     2.746610     0.422846    -0.443250
 C     1.829572     0.583033    -1.544763
 C     1.257306    -0.680796    -1.852201
 C     1.815130    -1.637878    -0.924516
 C     2.740910    -0.954376    -0.075666
 C     0.245585    -0.963198    -2.911937
 C    -1.396128     1.793186     0.010977
Cl     0.710447     2.718528     1.164801
 O    -1.895196     2.910540     0.092694
 C    -2.230360     0.630635    -0.462419
 C    -3.381782     0.969942    -1.180839
 C    -1.968323    -0.726627    -0.161526
 C     1.518467     1.874907    -2.220045
 C     3.643992     1.473501     0.117371
 C     1.536504    -3.103768    -0.903165
 C     3.577257    -1.579496     0.989524
 C     0.220907    -0.924709     1.706075
 C    -0.765957    -1.255745     0.495996
 C    -0.937669    -0.799401     2.504734
 H     0.763912    -1.851292     1.944298
 H    -0.732544    -2.343816     0.370285
 C    -2.887303    -1.692137    -0.624235
 C    -1.362761    -1.961143     3.353238
 C    -1.749734     0.438675     2.695577
 H     4.542086    -1.921557     0.578290
 H     3.792713    -0.868908     1.799204
 H     3.086137    -2.457600     1.433341
 H     2.319035    -3.659402    -1.446515
 H     1.512119    -3.503398     0.122251
 H     0.576203    -3.341162    -1.381625
 H     0.724271    -1.185814    -3.880607
 H    -0.388216    -1.820608    -2.645667
 H    -0.426111    -0.105545    -3.056952
 H     2.306646     2.130131    -2.947542
 H     0.563404     1.825247    -2.758816
 H     1.443817     2.694304    -1.492349
 H     4.643773     1.414142    -0.346733
 H     3.243876     2.478294    -0.062512
 H     3.769904     1.361762     1.203438
 C    -4.012163    -1.343862    -1.362647
 C    -4.264562     0.000189    -1.644253
 H    -3.554148     2.034103    -1.353383
 H    -5.148250     0.289739    -2.217731
 H    -4.695579    -2.121901    -1.711583
 H    -2.696712    -2.744779    -0.397307
 H    -2.445278    -2.140131     3.244830
 H    -0.819844    -2.884436     3.110499
 H    -1.187968    -1.720481     4.416176
 H    -2.196157     0.418891     3.701057
 H    -1.152509     1.347999     2.573358
 H    -2.591448     0.491022     1.983521
