# Supplementary material for: Enantioselective Cobalt(III)-Catalyzed [4 + 1] Annulation of Benzamides: Cyclopropenes as One-Carbon Synthons
Source: J Am Chem Soc. 2025 Apr 28;147(18):15041–9. doi: 10.1021/jacs.4c16953 (PMC12063185; doi:10.1021/jacs.4c16953)
Supplement: Supplementary file 2 — ja4c16953_si_002.zip [file ja4c16953_si_002.zip › Optimized_Geometries/co-int1-singlet.xyz]

  40
scf done:    -2631.090092
Co    -0.324252    -0.079003    -0.045498
 N     0.235029     1.637426    -0.056920
 C    -2.406859    -0.040590    -0.316621
 C    -2.054348    -0.325229     1.024587
 C    -1.229292    -1.521023     1.037602
 C    -1.104039    -1.978594    -0.307610
 C    -1.757161    -1.020582    -1.144196
 C    -0.671792    -2.172257     2.255704
 C     1.596632     1.954530    -0.125170
Cl    -0.790275     3.016171     0.060198
 O     2.061262     3.069493    -0.171760
 C     2.356647     0.675350    -0.109804
 C     3.748114     0.659846    -0.130337
 C     1.574198    -0.488154    -0.022241
 C    -2.409972     0.502695     2.210686
 C    -3.275712     1.061800    -0.817015
 C    -0.492261    -3.246981    -0.797214
 C    -1.799097    -1.057498    -2.632022
 C     2.262047    -1.700167     0.077240
 H    -2.678834    -1.628253    -2.976106
 H    -1.872665    -0.046939    -3.056454
 H    -0.904309    -1.540120    -3.047518
 H    -1.279122    -3.900335    -1.208513
 H     0.246328    -3.071654    -1.591885
 H     0.001716    -3.801679     0.010104
 H    -1.433181    -2.802333     2.745421
 H     0.191483    -2.804550     2.012856
 H    -0.333193    -1.425642     2.987310
 H    -3.452238     0.314225     2.516598
 H    -1.763624     0.275557     3.068241
 H    -2.307913     1.573998     1.983368
 H    -4.210498     0.646978    -1.229155
 H    -3.537169     1.764168    -0.016804
 H    -2.783149     1.640667    -1.611199
 C     3.664070    -1.738071     0.065476
 C     4.411246    -0.566121    -0.046930
 H     4.287499     1.607957    -0.201187
 H     5.503121    -0.606636    -0.059043
 H     4.174971    -2.701957     0.146901
 H     1.730445    -2.646924     0.171875
