# Supplementary material for: Enantioselective Cobalt(III)-Catalyzed [4 + 1] Annulation of Benzamides: Cyclopropenes as One-Carbon Synthons
Source: J Am Chem Soc. 2025 Apr 28;147(18):15041–9. doi: 10.1021/jacs.4c16953 (PMC12063185; doi:10.1021/jacs.4c16953)
Supplement: Supplementary file 2 — ja4c16953_si_002.zip [file ja4c16953_si_002.zip › Optimized_Geometries/co-ts1b-triplet.xyz]

  53
scf done:    -2826.142199
Co    -0.458939     0.130715     0.149190
 N     0.273783    -1.489849    -0.612424
 C    -2.667520    -0.276419     0.009957
 C    -2.225066    -0.029149    -1.323674
 C    -1.604714     1.249690    -1.342146
 C    -1.785673     1.855702    -0.041068
 C    -2.449681     0.913235     0.785183
 C    -1.006686     1.895876    -2.546124
 C     1.537063    -1.488637    -1.137761
Cl    -0.492156    -3.039778    -0.623585
 O     2.162914    -2.435384    -1.582149
 C     2.061888    -0.093445    -1.035216
 C     3.344044     0.226264    -1.486734
 C     1.240063     0.857579    -0.418445
 C    -2.303712    -0.948408    -2.494276
 C    -3.395038    -1.484191     0.499044
 C    -1.485002     3.272897     0.314799
 C    -2.908100     1.131394     2.188714
 C     0.750481     0.260571     3.286572
 C     0.208863     0.604971     2.105539
 C     1.505613    -0.719897     2.579332
 H     1.028812     0.862051     4.159905
 H     0.111061     1.690239     1.941087
 C     1.740418     2.148705    -0.237568
 C     2.971494    -0.507616     2.385319
 C     0.974311    -2.072948     2.248791
 H    -3.979244     1.395830     2.217007
 H    -2.775586     0.231313     2.806442
 H    -2.358489     1.949757     2.675159
 H    -2.410559     3.872673     0.333988
 H    -1.026337     3.372299     1.312711
 H    -0.809391     3.739474    -0.413454
 H    -1.786891     2.366654    -3.168609
 H    -0.275678     2.668156    -2.272955
 H    -0.481569     1.157644    -3.168273
 H    -2.925658    -0.508067    -3.291202
 H    -1.306794    -1.144710    -2.917501
 H    -2.736262    -1.918296    -2.221447
 H    -4.486454    -1.337643     0.426949
 H    -3.127785    -2.376308    -0.079890
 H    -3.162700    -1.693375     1.553362
 C     3.024491     2.478500    -0.688138
 C     3.826965     1.523005    -1.317217
 H     3.937503    -0.562695    -1.956426
 H     4.827486     1.790040    -1.666095
 H     3.401055     3.495010    -0.541669
 H     1.147974     2.919343     0.260660
 H     3.157858    -0.365191     1.306538
 H     3.344476     0.378420     2.916496
 H     3.536964    -1.401346     2.692359
 H     1.411056    -2.492644     1.335810
 H     1.274602    -2.721520     3.094059
 H    -0.118251    -2.094259     2.172654
