# Supplementary material for: Enantioselective Cobalt(III)-Catalyzed [4 + 1] Annulation of Benzamides: Cyclopropenes as One-Carbon Synthons
Source: J Am Chem Soc. 2025 Apr 28;147(18):15041–9. doi: 10.1021/jacs.4c16953 (PMC12063185; doi:10.1021/jacs.4c16953)
Supplement: Supplementary file 2 — ja4c16953_si_002.zip [file ja4c16953_si_002.zip › Optimized_Geometries/co-ts1a-triplet.xyz]

  53
scf done:    -2826.161738
Co    -0.465312     0.084765     0.175551
 N     0.345861    -1.611028    -0.320936
 C    -2.579086    -0.225158    -0.471403
 C    -1.809012    -0.199236    -1.660037
 C    -1.090340     1.037192    -1.679923
 C    -1.569107     1.858790    -0.587083
 C    -2.472743     1.082007     0.157677
 C    -0.166955     1.458235    -2.770537
 C     1.653844    -1.654736    -0.718464
Cl    -0.436914    -3.143930    -0.257189
 O     2.298829    -2.624646    -1.072717
 C     2.194136    -0.262856    -0.650919
 C     3.453749     0.001396    -1.197157
 C     1.413768     0.764757    -0.097256
 C    -1.680588    -1.264632    -2.692136
 C    -3.490393    -1.317568    -0.023953
 C    -1.252879     3.296052    -0.345561
 C    -3.256209     1.559928     1.331520
 C    -0.615703    -0.028609     2.185666
 C     0.417568     0.860102     1.883275
 C     0.721669    -0.249831     2.842416
 H    -1.614088     0.081247     2.606708
 H     0.559425     1.937048     1.970427
 C     1.920245     2.068620    -0.133131
 C     0.804588     0.205552     4.292628
 C     1.643550    -1.413187     2.555016
 H    -4.087473     2.205802     1.000744
 H    -3.699361     0.729371     1.897633
 H    -2.640049     2.155865     2.022604
 H    -2.114854     3.930215    -0.613817
 H    -1.023662     3.500347     0.712271
 H    -0.400797     3.631768    -0.949388
 H    -0.739042     1.771470    -3.660310
 H     0.477409     2.291389    -2.463670
 H     0.490528     0.629670    -3.069566
 H    -2.145671    -0.938597    -3.637667
 H    -0.625975    -1.496991    -2.900674
 H    -2.162454    -2.197525    -2.377386
 H    -4.511555    -1.159448    -0.410853
 H    -3.134879    -2.294943    -0.372225
 H    -3.553390    -1.365749     1.072194
 C     3.168034     2.336928    -0.697042
 C     3.945692     1.302038    -1.224070
 H     4.011450    -0.844581    -1.607003
 H     4.927856     1.513733    -1.653113
 H     3.539689     3.365118    -0.711231
 H     1.356391     2.898592     0.296640
 H     1.846827     0.442602     4.561674
 H     0.188530     1.097391     4.483671
 H     0.463445    -0.595813     4.967807
 H     1.575134    -2.143455     3.376277
 H     1.383614    -1.932030     1.631720
 H     2.689285    -1.074669     2.490021
