# Supplementary material for: Enantioselective Cobalt(III)-Catalyzed [4 + 1] Annulation of Benzamides: Cyclopropenes as One-Carbon Synthons
Source: J Am Chem Soc. 2025 Apr 28;147(18):15041–9. doi: 10.1021/jacs.4c16953 (PMC12063185; doi:10.1021/jacs.4c16953)
Supplement: Supplementary file 2 — ja4c16953_si_002.zip [file ja4c16953_si_002.zip › Optimized_Geometries/co-ts2c-triplet.xyz]

  53
scf done:    -2826.193184
Co     1.037801     0.295639    -0.290732
 N    -0.336317    -0.229670    -1.429928
 C     2.996826    -0.262299     0.490161
 C     2.180254    -1.446916     0.507890
 C     1.086352    -1.228656     1.390940
 C     1.182707     0.106445     1.879809
 C     2.365532     0.715202     1.309723
 C     0.070294    -2.241156     1.793660
 C    -0.959691    -1.358946    -1.057238
Cl     1.658596    -0.253554    -2.436800
 O    -0.687279    -2.527378    -1.296142
 C    -2.240095    -0.959319    -0.325617
 C    -3.181696    -2.000281    -0.286252
 C    -2.524509     0.283563     0.300866
 C     2.434605    -2.706781    -0.244852
 C     4.251663    -0.105315    -0.293961
 C     0.313946     0.705163     2.927513
 C     2.886478     2.069736     1.655316
 C    -0.239397     1.727233     0.087099
 C    -1.691961     1.521352     0.416541
 C    -1.272506     2.417253    -0.763041
 H     0.260584     2.420029     0.774338
 H    -2.031240     2.098242     1.283914
 C    -3.772446     0.386422     0.949864
 C    -1.369825     3.909798    -0.503326
 C    -1.654344     2.065954    -2.186131
 H     3.420977     2.050093     2.619822
 H     3.583400     2.443222     0.892993
 H     2.074783     2.806170     1.752056
 H     0.725287     0.481826     3.926887
 H     0.250935     1.798052     2.838060
 H    -0.705526     0.299678     2.885559
 H     0.434860    -2.818882     2.660494
 H    -0.880853    -1.772675     2.080425
 H    -0.137839    -2.946077     0.978508
 H     2.723364    -3.517233     0.444940
 H     1.525039    -3.019754    -0.781216
 H     3.236021    -2.579486    -0.982949
 H     4.692306     0.891686    -0.163464
 H     5.001041    -0.851614     0.013618
 H     4.055254    -0.254908    -1.369869
 C    -4.700428    -0.646751     0.977732
 C    -4.405054    -1.858389     0.352277
 H    -2.899428    -2.935955    -0.772285
 H    -5.119078    -2.685031     0.365767
 H    -5.653718    -0.505347     1.493042
 H    -4.012869     1.327373     1.451527
 H    -2.395170     4.271414    -0.685710
 H    -1.097968     4.169618     0.531289
 H    -0.695404     4.461065    -1.179318
 H    -2.399378     2.791947    -2.548542
 H    -0.777027     2.107513    -2.848140
 H    -2.082914     1.064047    -2.281583
