# Supplementary material for: Enantioselective Cobalt(III)-Catalyzed [4 + 1] Annulation of Benzamides: Cyclopropenes as One-Carbon Synthons
Source: J Am Chem Soc. 2025 Apr 28;147(18):15041–9. doi: 10.1021/jacs.4c16953 (PMC12063185; doi:10.1021/jacs.4c16953)
Supplement: Supplementary file 2 — ja4c16953_si_002.zip [file ja4c16953_si_002.zip › Optimized_Geometries/co-int6a-triplet.xyz]

  53
scf done:    -2826.355704
Co     1.155761     0.083476    -0.201821
 N    -0.656848    -0.290658    -0.000934
 C     3.237460    -0.520406    -0.346873
 C     2.473492    -1.705827    -0.301502
 C     1.689732    -1.647684     0.898271
 C     2.071985    -0.468729     1.661531
 C     2.997990     0.242983     0.881083
 C     0.751403    -2.708350     1.348997
 C    -1.288984    -1.257565    -0.722604
Cl     1.393665     1.818166    -1.500545
 O    -0.766658    -2.038164    -1.512440
 C    -2.733461    -1.184090    -0.361771
 C    -3.811130    -1.908444    -0.862145
 C    -2.903887    -0.181362     0.592402
 C     2.379715    -2.781339    -1.330232
 C     4.186795    -0.092313    -1.407964
 C     1.560825    -0.110385     3.015799
 C     3.652878     1.543856     1.191484
 C    -1.391763     1.889053     0.954031
 C    -1.545388     0.388795     0.941129
 C    -1.614065     2.713303    -0.083357
 H    -0.995725     2.318639     1.879824
 H    -1.308001     0.034844     1.964275
 C    -4.169771     0.132562     1.073605
 C    -1.274113     4.169832     0.013341
 C    -2.114384     2.255151    -1.418998
 H     4.736824     1.411014     1.340766
 H     3.505958     2.250856     0.361024
 H     3.238893     1.997491     2.101375
 H     2.158037    -0.600300     3.803149
 H     1.602360     0.973256     3.190734
 H     0.519168    -0.431691     3.151625
 H     1.312053    -3.488407     1.892407
 H    -0.017168    -2.313146     2.025494
 H     0.250802    -3.174927     0.491175
 H     3.014031    -2.560421    -2.198343
 H     2.700217    -3.750512    -0.915110
 H     1.338849    -2.874296    -1.676123
 H     5.220664    -0.115051    -1.025636
 H     4.130536    -0.743920    -2.288762
 H     3.960861     0.934777    -1.730427
 C    -5.259092    -0.589476     0.575631
 C    -5.084316    -1.601306    -0.379185
 H    -3.647448    -2.683495    -1.614391
 H    -5.955754    -2.145662    -0.751274
 H    -6.266122    -0.358264     0.932399
 H    -4.312338     0.930461     1.806366
 H    -2.136071     4.802621    -0.256827
 H    -0.932527     4.451172     1.019748
 H    -0.465780     4.402715    -0.700736
 H    -1.261005     2.181741    -2.113255
 H    -2.602809     1.275284    -1.381878
 H    -2.826686     2.982904    -1.839150
