# Supplementary material for: Enantioselective Cobalt(III)-Catalyzed [4 + 1] Annulation of Benzamides: Cyclopropenes as One-Carbon Synthons
Source: J Am Chem Soc. 2025 Apr 28;147(18):15041–9. doi: 10.1021/jacs.4c16953 (PMC12063185; doi:10.1021/jacs.4c16953)
Supplement: Supplementary file 2 — ja4c16953_si_002.zip [file ja4c16953_si_002.zip › Optimized_Geometries/co-ts1b-singlet.xyz]

  53
scf done:    -2826.139370
Co    -0.320922    -0.293054    -0.154386
 N     0.165961     1.162413     0.971963
 C    -2.060884    -1.109979     0.931595
 C    -0.809010    -1.360167     1.597438
 C     0.019530    -2.144599     0.740386
 C    -0.689673    -2.323614    -0.493638
 C    -1.989392    -1.725608    -0.339192
 C     1.332467    -2.738325     1.117237
 C     1.475429     1.367260     1.286532
Cl    -0.956352     2.205130     1.753154
 O     1.935298     2.150063     2.100691
 C     2.273157     0.512690     0.356468
 C     3.667936     0.570502     0.324975
 C     1.548530    -0.251702    -0.567279
 C    -0.472706    -0.963573     2.992334
 C    -3.235805    -0.421638     1.538105
 C    -0.287573    -3.189917    -1.638019
 C    -3.047973    -1.777073    -1.381829
 C    -1.632559     1.066883    -1.399436
 C    -0.663836     0.279086    -1.973993
 C    -1.045184     2.330729    -1.668359
 H    -2.728454     0.955220    -1.376119
 H    -0.769067    -0.355715    -2.860299
 C     2.245839    -0.917203    -1.575789
 C    -1.958324     3.323137    -2.332230
 C     0.335987     2.842410    -1.421775
 H    -3.287809    -2.821935    -1.634758
 H    -3.972660    -1.284732    -1.055027
 H    -2.711139    -1.292303    -2.314495
 H    -0.802327    -4.164087    -1.579729
 H    -0.550366    -2.740454    -2.607045
 H     0.791676    -3.384948    -1.637141
 H     1.175980    -3.651858     1.714785
 H     1.929242    -2.997365     0.234264
 H     1.929536    -2.036832     1.715355
 H    -0.820423    -1.739029     3.695852
 H     0.610208    -0.845578     3.126767
 H    -0.945283    -0.012083     3.266096
 H    -3.707738    -1.061280     2.302550
 H    -2.933615     0.516520     2.021331
 H    -3.998295    -0.180032     0.785376
 C     3.643496    -0.867719    -1.610968
 C     4.358911    -0.139565    -0.654782
 H     4.177450     1.191570     1.066466
 H     5.450582    -0.108668    -0.692841
 H     4.180127    -1.397468    -2.403530
 H     1.712912    -1.471412    -2.350474
 H    -1.740791     3.393290    -3.411856
 H    -3.019708     3.055901    -2.221848
 H    -1.785844     4.326747    -1.909329
 H     0.693238     3.383181    -2.312804
 H     0.292907     3.574538    -0.594734
 H     1.058245     2.064577    -1.177981
