# Supplementary material for: Enantioselective Cobalt(III)-Catalyzed [4 + 1] Annulation of Benzamides: Cyclopropenes as One-Carbon Synthons
Source: J Am Chem Soc. 2025 Apr 28;147(18):15041–9. doi: 10.1021/jacs.4c16953 (PMC12063185; doi:10.1021/jacs.4c16953)
Supplement: Supplementary file 2 — ja4c16953_si_002.zip [file ja4c16953_si_002.zip › Optimized_Geometries/rh-int1.xyz]

  56
scf done:    -1320.326329
Rh     1.077292    -0.379315     0.243412
 C     1.297239     2.514871     0.256290
 N    -0.279080     0.881976     0.826958
 C     0.105064    -2.345302    -0.131043
 C     1.063232    -2.478941     0.896989
 C     2.378956    -2.101587     0.370928
 C     2.216220    -1.744159    -0.993267
 C     0.796111    -1.796362    -1.283531
 C     3.656545    -2.175437     1.133992
 C    -0.118123     2.252609     0.647410
 O    -1.572629     0.523583     1.180285
 O    -0.997521     3.076118     0.783649
 C     1.794161     3.809404     0.143132
 C     2.093238     1.378916     0.023158
 C     0.804243    -2.925100     2.293349
 C    -1.353756    -2.642356    -0.048890
 C     3.279210    -1.404556    -1.981190
 C     0.154865    -1.450118    -2.580892
 C     3.435100     1.584810    -0.305880
 H    -0.077373    -2.366883    -3.149333
 H    -0.777861    -0.893909    -2.411195
 H     0.814747    -0.823984    -3.194575
 H     3.405374    -2.230141    -2.700756
 H     3.032681    -0.495258    -2.546233
 H     4.247610    -1.242091    -1.491591
 H     4.058106    -3.203072     1.130919
 H     4.417964    -1.511859     0.703756
 H     3.512099    -1.876132     2.181244
 H     1.075355    -3.987599     2.414625
 H     1.400355    -2.347224     3.013538
 H    -0.254513    -2.810675     2.559560
 H    -1.542866    -3.721174    -0.176197
 H    -1.777435    -2.335176     0.917140
 H    -1.903268    -2.111674    -0.835311
 C     3.952608     2.883268    -0.411363
 C     3.136615     3.994880    -0.197018
 H     1.122467     4.652454     0.325088
 H     3.546947     5.003380    -0.290245
 H     5.006964     3.025156    -0.666036
 H     4.103479     0.738708    -0.479994
 C    -2.434849     0.475561     0.139718
 O    -3.625875     0.222133     0.654686
 O    -2.136563     0.598087    -1.019330
 C    -4.820973     0.220918    -0.184375
 C    -4.980866     1.584552    -0.846918
 C    -5.936227    -0.031574     0.820584
 C    -4.742165    -0.910440    -1.203941
 H    -5.944206     1.626197    -1.376342
 H    -4.966623     2.379771    -0.087357
 H    -4.174390     1.773433    -1.566329
 H    -6.909345    -0.055200     0.309361
 H    -5.784053    -0.993195     1.332128
 H    -5.955267     0.763793     1.579167
 H    -5.693750    -0.978980    -1.751576
 H    -3.935567    -0.733914    -1.926158
 H    -4.570209    -1.871915    -0.697296
