# Supplementary material for: Enantioselective Cobalt(III)-Catalyzed [4 + 1] Annulation of Benzamides: Cyclopropenes as One-Carbon Synthons
Source: J Am Chem Soc. 2025 Apr 28;147(18):15041–9. doi: 10.1021/jacs.4c16953 (PMC12063185; doi:10.1021/jacs.4c16953)
Supplement: Supplementary file 2 — ja4c16953_si_002.zip [file ja4c16953_si_002.zip › Optimized_Geometries/co-int1-triplet.xyz]

  40
scf done:    -2631.093424
Co    -0.243253    -0.069344    -0.109308
 N     0.408296     1.654537    -0.073170
 C    -2.421819     0.100846    -0.377975
 C    -2.146652    -0.132339     1.017596
 C    -1.447951    -1.359852     1.127705
 C    -1.281223    -1.892307    -0.208892
 C    -1.915501    -0.993777    -1.127764
 C    -0.969844    -2.017920     2.378688
 C     1.778657     1.864415    -0.109687
Cl    -0.532089     3.090518     0.019203
 O     2.343264     2.935747    -0.125332
 C     2.445066     0.527989    -0.096079
 C     3.834667     0.420844    -0.119870
 C     1.612016    -0.600339    -0.023538
 C    -2.504065     0.804276     2.122058
 C    -3.190039     1.251046    -0.934467
 C    -0.790123    -3.258028    -0.555638
 C    -2.040592    -1.193910    -2.601589
 C     2.212403    -1.860024     0.044497
 H    -2.947224    -1.774379    -2.844683
 H    -2.112185    -0.235574    -3.134723
 H    -1.180601    -1.742641    -3.010935
 H    -1.647649    -3.917758    -0.770147
 H    -0.145355    -3.254927    -1.445778
 H    -0.231216    -3.714674     0.271107
 H    -1.668976    -2.807955     2.700922
 H     0.016818    -2.480792     2.236634
 H    -0.878205    -1.297955     3.202715
 H    -3.594798     0.828899     2.280047
 H    -2.035429     0.508256     3.069554
 H    -2.176266     1.829065     1.889979
 H    -4.229030     0.944419    -1.143198
 H    -3.218016     2.094919    -0.235585
 H    -2.754428     1.615810    -1.875358
 C     3.606865    -1.978932     0.026398
 C     4.417773    -0.844485    -0.060223
 H     4.430896     1.335156    -0.175808
 H     5.505431    -0.949593    -0.075265
 H     4.063907    -2.970970     0.080767
 H     1.613642    -2.768563     0.112168
