# Supplementary material for: Enantioselective Cobalt(III)-Catalyzed [4 + 1] Annulation of Benzamides: Cyclopropenes as One-Carbon Synthons
Source: J Am Chem Soc. 2025 Apr 28;147(18):15041–9. doi: 10.1021/jacs.4c16953 (PMC12063185; doi:10.1021/jacs.4c16953)
Supplement: Supplementary file 2 — ja4c16953_si_002.zip [file ja4c16953_si_002.zip › Optimized_Geometries/co-ts2a-triplet.xyz]

  53
scf done:    -2826.200081
Co     0.795087    -0.114443     0.104929
 N    -0.285819     1.405587     0.567073
 C     2.930783     0.496158    -0.254281
 C     2.125105     0.867738    -1.359060
 C     1.516536    -0.322821    -1.902676
 C     1.962861    -1.430960    -1.128244
 C     2.788788    -0.918805    -0.066780
 C     0.611375    -0.362144    -3.090390
 C    -1.593396     1.710918     0.450140
Cl     0.627033     2.625158     1.405352
 O    -2.137774     2.734936     0.840676
 C    -2.402378     0.657541    -0.275855
 C    -3.568355     1.168572    -0.864522
 C    -2.101226    -0.727426    -0.417134
 C     1.910327     2.247870    -1.882697
 C     3.774399     1.392965     0.589390
 C     1.681759    -2.875031    -1.379929
 C     3.529445    -1.741310     0.935182
 C    -0.020649    -1.390061     1.243964
 C    -0.974506    -1.486172     0.104023
 C    -1.019472    -1.396011     2.277626
 H     0.588204    -2.301769     1.283674
 H    -0.947609    -2.484528    -0.347537
 C    -2.993557    -1.502626    -1.203471
 C    -1.245074    -2.668026     3.029920
 C    -1.816910    -0.226830     2.716226
 H     4.521324    -2.035031     0.549421
 H     3.692219    -1.188334     1.871202
 H     2.992428    -2.668916     1.182179
 H     2.565249    -3.380887    -1.804760
 H     1.421923    -3.417911    -0.456811
 H     0.855066    -3.008027    -2.090918
 H     1.176898    -0.283718    -4.034521
 H     0.029846    -1.293798    -3.123900
 H    -0.111548     0.466749    -3.068684
 H     2.618150     2.480801    -2.696119
 H     0.893349     2.364525    -2.282892
 H     2.033725     2.999947    -1.092347
 H     4.846347     1.240249     0.376255
 H     3.542563     2.449836     0.407231
 H     3.622021     1.205722     1.663074
 C    -4.121512    -0.970400    -1.805377
 C    -4.421779     0.382731    -1.627225
 H    -3.769128     2.228127    -0.697182
 H    -5.312627     0.820944    -2.082921
 H    -4.773523    -1.612290    -2.402685
 H    -2.776613    -2.567069    -1.325303
 H    -2.321168    -2.891646     3.118161
 H    -0.735922    -3.528582     2.575757
 H    -0.868258    -2.550293     4.063498
 H    -2.308131    -0.432377     3.677638
 H    -1.195376     0.676016     2.792560
 H    -2.618795     0.020722     1.993964
