# Supplementary material for: Enantioselective Cobalt(III)-Catalyzed [4 + 1] Annulation of Benzamides: Cyclopropenes as One-Carbon Synthons
Source: J Am Chem Soc. 2025 Apr 28;147(18):15041–9. doi: 10.1021/jacs.4c16953 (PMC12063185; doi:10.1021/jacs.4c16953)
Supplement: Supplementary file 2 — ja4c16953_si_002.zip [file ja4c16953_si_002.zip › Optimized_Geometries/rh-int3.xyz]

  69
scf done:    -1515.449733
Rh    -0.691792    -0.841259     0.172926
 N     0.336059     0.761380    -0.514173
 C     0.350114    -2.546131    -0.561293
 C    -0.437191    -2.055309    -1.678295
 C    -1.796245    -2.073945    -1.292813
 C    -1.878583    -2.640726     0.054308
 C    -0.564869    -2.983228     0.478147
 C    -2.966290    -1.577005    -2.071264
 C    -0.090220     1.974065    -0.920950
 O     1.626262     0.471384    -0.959249
 O     0.610583     2.816481    -1.468985
 C    -1.574345     2.175609    -0.740265
 C    -2.129055     3.054782    -1.679371
 C    -2.423366     1.521121     0.184704
 C     0.130934    -1.538224    -2.955324
 C     1.827116    -2.741448    -0.566784
 C    -3.149875    -2.871478     0.799656
 C    -0.183048    -3.666017     1.746433
 C    -0.808930    -0.115813     1.985824
 C    -2.065598     0.694793     1.385231
 C    -1.090382     1.245139     2.473650
 H    -1.142987    -0.885968     2.698583
 H    -2.984767     0.280343     1.808023
 C    -3.810239     1.735691     0.052949
 C    -1.705014     1.333775     3.859020
 C    -0.248413     2.458701     2.142998
 H    -0.120496    -4.756809     1.596262
 H     0.794408    -3.318911     2.107517
 H    -0.919192    -3.483423     2.541388
 H    -3.610414    -3.828965     0.504020
 H    -2.982863    -2.902654     1.885094
 H    -3.880223    -2.076794     0.592214
 H    -3.596159    -2.413684    -2.416533
 H    -3.595539    -0.909305    -1.463118
 H    -2.645496    -1.005351    -2.951104
 H     0.411969    -2.371922    -3.619652
 H    -0.591051    -0.906412    -3.488336
 H     1.025516    -0.931090    -2.764748
 H     2.086559    -3.709723    -1.028330
 H     2.329364    -1.946179    -1.131413
 H     2.232927    -2.734315     0.453875
 C    -4.349694     2.574157    -0.917647
 C    -3.500282     3.259679    -1.783729
 H    -1.424121     3.560598    -2.342245
 H    -3.901132     3.940823    -2.537884
 H    -5.433246     2.703043    -0.979726
 H    -4.482841     1.239373     0.757841
 H    -2.273735     2.270957     3.969002
 H    -2.386228     0.493754     4.064681
 H    -0.915155     1.329438     4.627342
 H     0.292489     2.759482     3.053015
 H     0.509151     2.253823     1.385226
 H    -0.878537     3.305244     1.830475
 C     2.614101     0.776737    -0.100178
 O     3.734383     0.337889    -0.665554
 O     2.487412     1.309005     0.968420
 C     5.024614     0.541550    -0.018509
 C     5.288268     2.033681     0.151855
 C     6.001598    -0.072466    -1.011917
 C     5.058235    -0.206479     1.310461
 H     6.310134     2.186948     0.529476
 H     5.195369     2.548765    -0.815617
 H     4.579182     2.481972     0.858559
 H     7.031455     0.019279    -0.637766
 H     5.777611    -1.138382    -1.165020
 H     5.932763     0.438287    -1.983127
 H     6.066551    -0.142470     1.745785
 H     4.339037     0.221362     2.019778
 H     4.818735    -1.269490     1.155555
