# Supplementary material for: Enantioselective Cobalt(III)-Catalyzed [4 + 1] Annulation of Benzamides: Cyclopropenes as One-Carbon Synthons
Source: J Am Chem Soc. 2025 Apr 28;147(18):15041–9. doi: 10.1021/jacs.4c16953 (PMC12063185; doi:10.1021/jacs.4c16953)
Supplement: Supplementary file 2 — ja4c16953_si_002.zip [file ja4c16953_si_002.zip › Optimized_Geometries/rh-int2.xyz]

  69
scf done:    -1515.434707
Rh     0.852176     0.504273     0.162774
 N    -0.355544    -0.933123    -0.626477
 C     0.086992     2.306610    -0.954425
 C     0.916953     1.513765    -1.835657
 C     2.248174     1.494432    -1.314537
 C     2.242222     2.210513    -0.070968
 C     0.909265     2.739733     0.127054
 C     3.426184     0.863165    -1.972096
 C     0.235178    -1.950543    -1.324448
 O    -1.583561    -0.535803    -1.126186
 O    -0.282541    -2.638857    -2.186802
 C     1.623608    -2.100636    -0.793660
 C     2.423677    -3.194879    -1.122863
 C     2.075832    -1.113528     0.092802
 C     0.475152     0.883063    -3.110961
 C    -1.342017     2.659352    -1.196544
 C     3.432251     2.527689     0.769294
 C     0.506957     3.620634     1.259794
 C    -0.298076     0.498111     1.944247
 C     1.048138     0.372867     2.259065
 C     0.106656    -0.678475     2.788431
 H    -1.089269     1.244271     2.035678
 H     1.829654     0.970749     2.733643
 C     3.328402    -1.253232     0.687440
 C    -0.225984    -0.522863     4.266136
 C     0.083648    -2.119219     2.343189
 H     1.007238     4.599382     1.183754
 H    -0.576139     3.796852     1.267252
 H     0.782507     3.182112     2.230850
 H     3.906839     3.465469     0.434557
 H     3.158923     2.659045     1.825634
 H     4.187664     1.732883     0.710667
 H     3.838260     1.536560    -2.741760
 H     4.219691     0.638574    -1.248937
 H     3.151238    -0.083399    -2.456656
 H     0.577105     1.598213    -3.944124
 H     1.078582    -0.002220    -3.350365
 H    -0.571897     0.561304    -3.054232
 H    -1.421383     3.519892    -1.881770
 H    -1.888106     1.816542    -1.638198
 H    -1.852786     2.927987    -0.261844
 C     4.128534    -2.356005     0.367154
 C     3.685956    -3.319893    -0.543730
 H     2.029843    -3.932913    -1.826707
 H     4.322615    -4.173227    -0.789583
 H     5.109638    -2.463939     0.838558
 H     3.690341    -0.513520     1.405580
 H     0.463571    -1.123489     4.881688
 H    -0.158843     0.524492     4.599640
 H    -1.247838    -0.882453     4.468198
 H    -0.843209    -2.599228     2.690226
 H     0.101223    -2.204937     1.257454
 H     0.942489    -2.663725     2.767020
 C    -2.622525    -0.774737    -0.295509
 O    -3.662841    -0.152002    -0.840045
 O    -2.584333    -1.401510     0.724601
 C    -4.973987    -0.201367    -0.204233
 C    -5.460696    -1.644240    -0.127614
 C    -5.841010     0.615305    -1.152501
 C    -4.900266     0.457383     1.169805
 H    -6.495324    -1.665218     0.245619
 H    -5.445054    -2.104269    -1.126743
 H    -4.830625    -2.238650     0.545442
 H    -6.875367     0.655464    -0.781845
 H    -5.458321     1.642951    -1.237236
 H    -5.843582     0.163770    -2.154983
 H    -5.908862     0.523663     1.603794
 H    -4.261004    -0.120203     1.849027
 H    -4.498012     1.478121     1.080659
