# Supplementary material for: Enantioselective Cobalt(III)-Catalyzed [4 + 1] Annulation of Benzamides: Cyclopropenes as One-Carbon Synthons
Source: J Am Chem Soc. 2025 Apr 28;147(18):15041–9. doi: 10.1021/jacs.4c16953 (PMC12063185; doi:10.1021/jacs.4c16953)
Supplement: Supplementary file 2 — ja4c16953_si_002.zip [file ja4c16953_si_002.zip › Optimized_Geometries/co-int5a-triplet.xyz]

  53
scf done:    -2826.258267
Co     0.739575    -0.261706    -0.074226
 N    -0.061958    -1.836098     0.335246
 C     2.840924    -0.129595    -0.779068
 C     2.717242    -1.258207     0.056336
 C     2.276042    -0.792578     1.348950
 C     2.210253     0.639524     1.323790
 C     2.485321     1.046444    -0.005747
 C     2.014633    -1.677540     2.510291
 C    -1.213302    -2.234069    -0.269503
Cl    -0.014599     0.054041    -2.102350
 O    -1.282101    -3.261503    -0.930140
 C    -2.409536    -1.400467     0.063352
 C    -3.678892    -1.919853    -0.202169
 C    -2.254771    -0.134201     0.645844
 C     2.898691    -2.692334    -0.295804
 C     3.273693    -0.089990    -2.200375
 C     2.011375     1.496783     2.527461
 C     2.483358     2.428313    -0.561891
 C    -0.714163     1.887891     0.765455
 C    -0.916347     0.453066     0.972847
 C    -1.223906     2.727663    -0.174711
 H    -0.038480     2.354023     1.484147
 H    -0.589956     0.139689     1.974594
 C    -3.413529     0.582521     0.983753
 C    -0.849146     4.179444    -0.133023
 C    -2.152545     2.355226    -1.284247
 H     3.500413     2.734210    -0.857331
 H     1.845655     2.472538    -1.457686
 H     2.101713     3.160161     0.160659
 H     2.854370     1.361018     3.224592
 H     1.969210     2.562206     2.267920
 H     1.094659     1.242073     3.081527
 H     2.910045    -2.267330     2.762799
 H     1.709181    -1.113561     3.401328
 H     1.206740    -2.380225     2.241456
 H     3.179132    -2.818791    -1.349120
 H     3.678444    -3.158567     0.327531
 H     1.956026    -3.239098    -0.129422
 H     4.216279     0.473104    -2.298673
 H     3.429855    -1.098871    -2.602018
 H     2.508391     0.400386    -2.820735
 C    -4.678999     0.059136     0.732170
 C    -4.817718    -1.192999     0.127105
 H    -3.733557    -2.902919    -0.675073
 H    -5.810856    -1.596958    -0.083167
 H    -5.565534     0.636795     1.006116
 H    -3.312857     1.568292     1.442761
 H    -1.749175     4.817416    -0.104662
 H    -0.223139     4.428938     0.735554
 H    -0.301676     4.462686    -1.049210
 H    -2.254972     1.276286    -1.422120
 H    -3.151568     2.787275    -1.096590
 H    -1.790222     2.786241    -2.231623
