# Supplementary material for: Enantioselective Cobalt(III)-Catalyzed [4 + 1] Annulation of Benzamides: Cyclopropenes as One-Carbon Synthons
Source: J Am Chem Soc. 2025 Apr 28;147(18):15041–9. doi: 10.1021/jacs.4c16953 (PMC12063185; doi:10.1021/jacs.4c16953)
Supplement: Supplementary file 2 — ja4c16953_si_002.zip [file ja4c16953_si_002.zip › Optimized_Geometries/co-ts4a-triplet.xyz]

  53
scf done:    -2826.257299
Co     0.778519    -0.287213    -0.097830
 N    -0.148575    -1.710060     0.542423
 C     2.846096    -0.247647    -0.870094
 C     2.721446    -1.310661     0.039876
 C     2.346565    -0.742574     1.320903
 C     2.327899     0.683570     1.205593
 C     2.546551     0.989432    -0.159180
 C     2.113160    -1.542757     2.548539
 C    -1.249168    -2.227065    -0.060141
Cl    -0.098633     0.081836    -2.067651
 O    -1.254591    -3.326285    -0.599994
 C    -2.484545    -1.402400     0.119152
 C    -3.725123    -1.936596    -0.229006
 C    -2.376211    -0.107048     0.645338
 C     2.841526    -2.772531    -0.220314
 C     3.211524    -0.310866    -2.310466
 C     2.210691     1.634986     2.348331
 C     2.548046     2.332310    -0.803529
 C    -0.752027     1.852672     0.886543
 C    -1.066801     0.452855     1.073393
 C    -1.178315     2.756521    -0.045933
 H    -0.059957     2.250798     1.629730
 H    -0.732310     0.063323     2.041602
 C    -3.552399     0.634621     0.835645
 C    -0.703212     4.174726     0.057202
 C    -2.090090     2.488259    -1.198020
 H     3.565168     2.615623    -1.121175
 H     1.906665     2.322050    -1.697588
 H     2.173077     3.109347    -0.125541
 H     3.144080     1.632579     2.935960
 H     2.044924     2.665015     2.007093
 H     1.397071     1.366935     3.038478
 H     2.994426    -2.159267     2.786543
 H     1.888978    -0.910982     3.417963
 H     1.258353    -2.219109     2.374830
 H     3.093764    -2.975312    -1.268970
 H     3.619811    -3.227021     0.413572
 H     1.886795    -3.278155    -0.002674
 H     4.158783     0.222481    -2.493028
 H     3.329281    -1.347763    -2.649597
 H     2.426703     0.153884    -2.926378
 C    -4.792276     0.098318     0.497191
 C    -4.883105    -1.187018    -0.044890
 H    -3.743445    -2.945033    -0.648398
 H    -5.856630    -1.599492    -0.320424
 H    -5.697122     0.690077     0.656963
 H    -3.487123     1.639546     1.257576
 H    -1.556670     4.873658     0.091519
 H    -0.080059     4.348756     0.945875
 H    -0.118878     4.450223    -0.838344
 H    -1.655757     2.913591    -2.117209
 H    -2.270244     1.425262    -1.372918
 H    -3.057575     2.996582    -1.037804
