# Supplementary material for: Enantioselective Cobalt(III)-Catalyzed [4 + 1] Annulation of Benzamides: Cyclopropenes as One-Carbon Synthons
Source: J Am Chem Soc. 2025 Apr 28;147(18):15041–9. doi: 10.1021/jacs.4c16953 (PMC12063185; doi:10.1021/jacs.4c16953)
Supplement: Supplementary file 2 — ja4c16953_si_002.zip [file ja4c16953_si_002.zip › Optimized_Geometries/rh-int6.xyz]

  69
scf done:    -1515.561925
Rh     0.683681    -0.999446    -0.078730
 N    -0.978534     0.194577    -0.132273
 C     1.987484    -2.334573     1.023847
 C     1.794726    -2.886505    -0.262853
 C     0.359356    -3.099105    -0.451953
 C    -0.323168    -2.711527     0.735823
 C     0.670648    -2.158828     1.629296
 C    -0.237677    -3.700693    -1.671047
 C    -2.006060    -0.317503    -0.838750
 O     3.688130    -0.336400    -0.903741
 O    -1.836280    -1.219461    -1.673103
 C    -3.392851     0.145091    -0.521051
 C    -4.465182    -0.474566    -1.173139
 C    -3.636676     1.101477     0.481158
 C     2.852375    -3.245109    -1.243854
 C     3.287607    -1.979191     1.651529
 C    -1.780074    -2.831372     1.017782
 C     0.405443    -1.610383     2.986124
 C    -1.108884     1.315682     0.730088
 C    -2.502362     1.795256     1.109584
 C    -1.575138     2.677251     0.274780
 H    -0.359203     1.321949     1.526125
 H    -2.671433     2.133178     2.137045
 C    -4.960789     1.383190     0.842751
 C    -1.025017     3.876321     1.011643
 C    -1.892031     2.937453    -1.175616
 H     0.478343    -2.412513     3.740050
 H     1.134314    -0.832854     3.251481
 H    -0.601519    -1.177396     3.048349
 H    -1.979968    -3.752748     1.588826
 H    -2.144535    -1.979193     1.606433
 H    -2.355717    -2.855186     0.085851
 H    -0.014684    -4.781256    -1.689994
 H    -1.318336    -3.536475    -1.710489
 H     0.191712    -3.250628    -2.576223
 H     3.266329    -4.239074    -1.003351
 H     2.447339    -3.287445    -2.263220
 H     3.652271    -2.495497    -1.227899
 H     3.717288    -2.865358     2.147966
 H     3.989173    -1.611290     0.891999
 H     3.164901    -1.195758     2.411478
 C    -6.022621     0.757254     0.194627
 C    -5.776403    -0.168042    -0.824854
 H    -4.228844    -1.205746    -1.948490
 H    -6.609582    -0.652072    -1.340127
 H    -7.050090     0.997065     0.480308
 H    -5.153729     2.114143     1.632577
 H    -1.775839     4.682801     1.053896
 H    -0.744055     3.624860     2.045927
 H    -0.131454     4.271842     0.508565
 H    -2.700526     3.680582    -1.265243
 H    -1.003756     3.333514    -1.689437
 H    -2.208440     2.037445    -1.716040
 C     3.029609     0.651070    -0.633647
 O     3.671078     1.835723    -0.610572
 O     1.754684     0.687899    -0.373042
 C     3.062475     3.103486    -0.275768
 C     1.967995     3.447622    -1.280721
 C     4.225855     4.081882    -0.401780
 C     2.549391     3.076339     1.161498
 H     1.609326     4.474497    -1.113189
 H     2.367916     3.389606    -2.304073
 H     1.126795     2.750836    -1.191158
 H     3.896278     5.104996    -0.168213
 H     5.035771     3.804749     0.288696
 H     4.628120     4.065255    -1.425019
 H     2.216636     4.079641     1.465891
 H     1.707959     2.381014     1.259347
 H     3.356242     2.761576     1.840811
