# Supplementary material for: Enantioselective Cobalt(III)-Catalyzed [4 + 1] Annulation of Benzamides: Cyclopropenes as One-Carbon Synthons
Source: J Am Chem Soc. 2025 Apr 28;147(18):15041–9. doi: 10.1021/jacs.4c16953 (PMC12063185; doi:10.1021/jacs.4c16953)
Supplement: Supplementary file 2 — ja4c16953_si_002.zip [file ja4c16953_si_002.zip › Optimized_Geometries/co-ts3a-triplet.xyz]

  53
scf done:    -2826.222291
Co     0.760472     0.007685    -0.014745
 N    -0.346611    -0.045037    -1.504744
 C     2.634590    -0.781368    -0.903801
 C     1.818941    -1.909995    -0.611887
 C     1.527519    -1.892848     0.777926
 C     2.200791    -0.752755     1.363351
 C     2.900566    -0.078881     0.319870
 C     0.757353    -2.938317     1.511829
 C    -1.634643     0.358465    -1.665902
Cl     0.859615     1.805334    -1.565498
 O    -2.092208     1.117906    -2.502453
 C    -2.524787    -0.370060    -0.692801
 C    -3.790141    -0.778554    -1.121712
 C    -2.122219    -0.547807     0.645097
 C     1.245397    -2.837429    -1.624085
 C     3.141666    -0.432224    -2.260664
 C     2.274711    -0.461218     2.824706
 C     3.720411     1.160445     0.432633
 C    -0.438124     1.256173     1.582821
 C    -0.807590    -0.108937     1.199269
 C    -0.894037     2.486263     1.194100
 H     0.387877     1.286675     2.300864
 H    -0.525966    -0.794557     2.005363
 C    -3.020887    -1.180671     1.518478
 C    -0.141733     3.704688     1.628829
 C    -2.069759     2.747038     0.315782
 H     4.776816     0.966349     0.186132
 H     3.351020     1.930931    -0.264854
 H     3.684544     1.580716     1.446737
 H     2.988481    -1.138868     3.322411
 H     2.608324     0.567430     3.018203
 H     1.303170    -0.597060     3.324600
 H     1.341778    -3.871144     1.580879
 H     0.521850    -2.629929     2.539607
 H    -0.190066    -3.176439     1.005858
 H     1.993355    -3.120364    -2.379549
 H     0.857719    -3.756814    -1.164689
 H     0.412703    -2.335863    -2.150294
 H     3.916931    -1.149708    -2.579091
 H     2.328737    -0.460154    -3.000793
 H     3.575549     0.574812    -2.285307
 C    -4.273903    -1.610170     1.085016
 C    -4.665137    -1.406357    -0.240179
 H    -4.067226    -0.587101    -2.160618
 H    -5.648003    -1.738335    -0.582823
 H    -4.949842    -2.104186     1.787442
 H    -2.728923    -1.328347     2.561744
 H    -0.798769     4.415958     2.157517
 H     0.713972     3.462635     2.274477
 H     0.240203     4.230460     0.736292
 H    -1.734686     2.889563    -0.725770
 H    -2.798495     1.929643     0.315172
 H    -2.577220     3.674654     0.622847
