# Supplementary material for: Enantioselective Cobalt(III)-Catalyzed [4 + 1] Annulation of Benzamides: Cyclopropenes as One-Carbon Synthons
Source: J Am Chem Soc. 2025 Apr 28;147(18):15041–9. doi: 10.1021/jacs.4c16953 (PMC12063185; doi:10.1021/jacs.4c16953)
Supplement: Supplementary file 2 — ja4c16953_si_002.zip [file ja4c16953_si_002.zip › Optimized_Geometries/dimethylcyclopropene.xyz]

  13
scf done:     -195.063790
 H    -1.813227    -0.000805     1.587920
 C    -1.261253    -0.000225     0.650220
 C    -1.261071    -0.000295    -0.650319
 H    -1.812726    -0.000056    -1.588202
 C     0.098160    -0.000081     0.000137
 C     0.935232    -1.268681    -0.000026
 H     0.299562    -2.166401    -0.000480
 H     1.589419    -1.312552    -0.887622
 C     0.934512     1.269151     0.000060
 H     1.587140     1.314296    -0.888606
 H     0.298048     2.166285     0.001521
 H     1.589497     1.313031     0.887044
 H     1.588809    -1.313011     0.887992
