# Supplementary material for: Enantioselective Cobalt(III)-Catalyzed [4 + 1] Annulation of Benzamides: Cyclopropenes as One-Carbon Synthons
Source: J Am Chem Soc. 2025 Apr 28;147(18):15041–9. doi: 10.1021/jacs.4c16953 (PMC12063185; doi:10.1021/jacs.4c16953)
Supplement: Supplementary file 2 — ja4c16953_si_002.zip [file ja4c16953_si_002.zip › Optimized_Geometries/rh-ts1.xyz]

  69
scf done:    -1515.413557
Rh     0.837418     0.574075     0.163963
 N    -0.405301    -0.808514    -0.640486
 C    -0.123729     2.446355    -0.373849
 C     0.636419     1.969041    -1.520953
 C     2.012144     1.943219    -1.165843
 C     2.121142     2.371605     0.213311
 C     0.812181     2.731325     0.673806
 C     3.139512     1.548632    -2.055774
 C     0.071739    -1.945620    -1.202318
 O    -1.657541    -0.422756    -1.090296
 O    -0.553832    -2.745049    -1.880785
 C     1.530188    -2.058782    -0.880876
 C     2.282224    -3.028780    -1.544117
 C     2.154938    -1.096196    -0.057204
 C     0.057635     1.605348    -2.845382
 C    -1.587623     2.730893    -0.363406
 C     3.386049     2.553539     0.983470
 C     0.498437     3.314657     2.008304
 C     0.344637    -0.067623     2.084024
 C     1.634356    -0.615150     1.779525
 C     0.598058    -1.505510     2.423747
 H     0.085304     0.719681     2.794988
 H     2.607811    -0.353887     2.196907
 C     3.558756    -1.100784     0.002680
 C     0.888990    -1.717509     3.904913
 C    -0.018768    -2.738582     1.797162
 H     0.702179     4.398349     2.011750
 H    -0.557335     3.171745     2.273403
 H     1.112559     2.863613     2.801385
 H     3.715192     3.605851     0.954827
 H     3.258981     2.277068     2.040141
 H     4.199393     1.943498     0.569496
 H     3.522137     2.422585    -2.608793
 H     3.971923     1.114794    -1.487052
 H     2.822103     0.794435    -2.788082
 H    -0.047343     2.502138    -3.478300
 H     0.697924     0.888276    -3.375627
 H    -0.930858     1.144027    -2.728500
 H    -1.789052     3.749531    -0.736133
 H    -2.133899     2.023447    -0.999191
 H    -2.002775     2.653741     0.650655
 C     4.306429    -2.057845    -0.679621
 C     3.670938    -3.042936    -1.441328
 H     1.735774    -3.738189    -2.171341
 H     4.257992    -3.801586    -1.963953
 H     5.397029    -2.040482    -0.603167
 H     4.078052    -0.368228     0.626088
 H     1.501331    -2.622539     4.049687
 H     1.423582    -0.866348     4.354152
 H    -0.052864    -1.859722     4.458605
 H    -0.609968    -3.267355     2.560082
 H    -0.701532    -2.494027     0.984809
 H     0.759695    -3.428950     1.438432
 C    -2.674512    -0.640097    -0.232350
 O    -3.742672    -0.085839    -0.795750
 O    -2.604258    -1.198301     0.826901
 C    -5.050145    -0.167396    -0.154810
 C    -5.462531    -1.627622    -0.004773
 C    -5.956190     0.554337    -1.142800
 C    -5.013432     0.562740     1.183882
 H    -6.496422    -1.682318     0.367074
 H    -5.418224    -2.137137    -0.978678
 H    -4.806126    -2.153711     0.699293
 H    -6.991476     0.562098    -0.772579
 H    -5.625260     1.594013    -1.281457
 H    -5.935331     0.051700    -2.120411
 H    -6.024120     0.590572     1.617386
 H    -4.340994     0.057808     1.888471
 H    -4.672741     1.599750     1.043599
