# Supplementary material for: Enantioselective Cobalt(III)-Catalyzed [4 + 1] Annulation of Benzamides: Cyclopropenes as One-Carbon Synthons
Source: J Am Chem Soc. 2025 Apr 28;147(18):15041–9. doi: 10.1021/jacs.4c16953 (PMC12063185; doi:10.1021/jacs.4c16953)
Supplement: Supplementary file 2 — ja4c16953_si_002.zip [file ja4c16953_si_002.zip › Optimized_Geometries/rh-ts3.xyz]

  69
scf done:    -1515.452503
Rh    -0.135846     0.727863     0.008151
 N     0.513838    -0.496319    -1.232763
 C    -0.977465     2.622511     0.822512
 C    -0.142927     2.910145    -0.306283
 C     1.198354     2.446324    -0.007131
 C     1.173594     1.878149     1.305545
 C    -0.181880     1.969671     1.815172
 C     2.392684     2.641191    -0.875507
 C     1.776804    -0.393771    -1.707811
 O    -2.631864     1.189239    -1.717001
 O     1.920685     0.073044    -2.838570
 C     2.953884    -0.875653    -0.907241
 C     4.188415    -0.670724    -1.546041
 C     2.921558    -1.472949     0.374703
 C    -0.587923     3.558280    -1.567392
 C    -2.428958     2.935572     0.922167
 C     2.351730     1.379131     2.063998
 C    -0.644354     1.540218     3.165831
 C     0.375450    -1.139691     0.955389
 C     1.715973    -1.744171     1.192215
 C     0.527408    -2.598020     0.684515
 H    -0.229575    -0.925262     1.841085
 H     1.981529    -1.913390     2.242256
 C     4.151253    -1.831428     0.956691
 C    -0.123179    -3.485307     1.729867
 C     0.585974    -3.258128    -0.674377
 H    -0.614150     2.382506     3.876938
 H    -1.677246     1.167533     3.131292
 H    -0.010518     0.741969     3.575254
 H     2.785921     2.204333     2.652641
 H     2.075511     0.579391     2.761933
 H     3.129369     0.988611     1.396647
 H     2.703289     3.698475    -0.859174
 H     3.238098     2.030653    -0.534333
 H     2.183318     2.356615    -1.916173
 H    -0.805973     4.625167    -1.392581
 H     0.181446     3.482635    -2.345701
 H    -1.498126     3.059529    -1.931675
 H    -2.568113     3.963305     1.296786
 H    -2.907637     2.845576    -0.061034
 H    -2.938616     2.250886     1.612379
 C     5.366107    -1.616536     0.317621
 C     5.388728    -1.028299    -0.948753
 H     4.160464    -0.215740    -2.537869
 H     6.335096    -0.854730    -1.465809
 H     6.297281    -1.909686     0.808847
 H     4.140219    -2.290477     1.948590
 H     0.426035    -4.434908     1.834729
 H    -0.156851    -3.001391     2.717994
 H    -1.157735    -3.722289     1.435810
 H     0.741397    -4.340561    -0.545369
 H    -0.353865    -3.098841    -1.219995
 H     1.399378    -2.886360    -1.306154
 C    -2.787710     0.218872    -0.995684
 O    -3.970418    -0.434809    -1.067936
 O    -1.947097    -0.251725    -0.133596
 C    -4.300509    -1.614506    -0.301869
 C    -3.345485    -2.756156    -0.638233
 C    -5.712055    -1.943448    -0.777521
 C    -4.307453    -1.303827     1.194283
 H    -3.671486    -3.682414    -0.140816
 H    -3.333416    -2.932678    -1.724034
 H    -2.328666    -2.509463    -0.313029
 H    -6.092723    -2.841900    -0.269545
 H    -6.391209    -1.104002    -0.568225
 H    -5.714668    -2.122279    -1.862433
 H    -4.702641    -2.163817     1.756238
 H    -3.293423    -1.081345     1.548116
 H    -4.954026    -0.435920     1.395800
