# Supplementary material for: Enantioselective Cobalt(III)-Catalyzed [4 + 1] Annulation of Benzamides: Cyclopropenes as One-Carbon Synthons
Source: J Am Chem Soc. 2025 Apr 28;147(18):15041–9. doi: 10.1021/jacs.4c16953 (PMC12063185; doi:10.1021/jacs.4c16953)
Supplement: Supplementary file 2 — ja4c16953_si_002.zip [file ja4c16953_si_002.zip › Optimized_Geometries/co-int3a-triplet.xyz]

  53
scf done:    -2826.241125
Co     0.781161     0.193985     0.101119
 N    -0.032740     0.282763    -1.560151
 C     2.873534    -0.523060     0.012804
 C     1.986559    -1.607788    -0.284123
 C     1.118266    -1.820182     0.832779
 C     1.422710    -0.824633     1.804521
 C     2.521234    -0.018767     1.293614
 C     0.044764    -2.851756     0.939998
 C    -1.333260     0.017263    -1.846427
Cl     0.918769     0.830897    -2.893801
 O    -1.846306     0.070575    -2.949570
 C    -2.113824    -0.481248    -0.645604
 C    -2.851577    -1.638928    -0.948429
 C    -2.210317     0.087783     0.651677
 C     1.977514    -2.372760    -1.562765
 C     3.953356    -0.021678    -0.887044
 C     0.787253    -0.690016     3.146531
 C     3.210804     1.070526     2.042608
 C    -0.083944     1.641972     0.998703
 C    -1.549744     1.309541     1.210804
 C    -1.134622     2.588943     0.489342
 H     0.446678     1.986671     1.894716
 H    -1.912025     1.484146     2.229599
 C    -3.032841    -0.585232     1.579774
 C    -1.282539     3.840429     1.339613
 C    -1.465363     2.849636    -0.971716
 H     4.000425     0.655523     2.691477
 H     3.681802     1.794639     1.363953
 H     2.514813     1.622520     2.689911
 H     1.324323    -1.294482     3.896599
 H     0.791838     0.351350     3.496644
 H    -0.257338    -1.030622     3.125754
 H     0.414918    -3.762381     1.440480
 H    -0.816479    -2.479559     1.512291
 H    -0.332577    -3.143046    -0.048934
 H     2.829103    -3.072098    -1.602350
 H     1.055353    -2.956661    -1.676950
 H     2.054662    -1.698281    -2.427458
 H     4.840625    -0.675689    -0.842960
 H     3.615328     0.013254    -1.932143
 H     4.274198     0.991289    -0.608344
 C    -3.724826    -1.751200     1.277436
 C    -3.637821    -2.287547    -0.006630
 H    -2.789495    -2.016200    -1.970980
 H    -4.183617    -3.195020    -0.274206
 H    -4.340948    -2.231058     2.041832
 H    -3.128960    -0.158746     2.581548
 H    -2.308020     4.239339     1.273855
 H    -1.060361     3.646746     2.400336
 H    -0.592383     4.624899     0.988222
 H    -1.902661     3.853734    -1.073681
 H    -0.576474     2.805088    -1.613314
 H    -2.205410     2.150068    -1.378681
