# Supplementary material for: Enantioselective Cobalt(III)-Catalyzed [4 + 1] Annulation of Benzamides: Cyclopropenes as One-Carbon Synthons
Source: J Am Chem Soc. 2025 Apr 28;147(18):15041–9. doi: 10.1021/jacs.4c16953 (PMC12063185; doi:10.1021/jacs.4c16953)
Supplement: Supplementary file 2 — ja4c16953_si_002.zip [file ja4c16953_si_002.zip › Optimized_Geometries/co-int4a-triplet.xyz]

  53
scf done:    -2826.264752
Co     0.649897    -0.171187    -0.020808
 N    -0.446778     1.167538    -0.804818
 C     2.773265     0.159756    -0.626742
 C     2.075731    -0.618219    -1.617480
 C     1.602467    -1.802556    -0.991485
 C     2.008874    -1.754104     0.394843
 C     2.756283    -0.551004     0.600733
 C     0.837866    -2.913340    -1.633041
 C    -1.791705     1.276409    -0.982597
Cl     0.399144     2.578225    -1.361879
 O    -2.355355     2.222410    -1.512292
 C    -2.593861     0.097218    -0.492572
 C    -3.896928     0.025488    -1.000130
 C    -2.145867    -0.877217     0.423113
 C     1.877506    -0.221030    -3.042098
 C     3.492678     1.445199    -0.861629
 C     1.846141    -2.854950     1.387931
 C     3.434725    -0.132993     1.862404
 C    -0.245956    -0.043258     2.076266
 C    -0.796020    -0.928698     1.040953
 C    -0.504396     1.249065     2.451206
 H     0.566888    -0.517042     2.638046
 H    -0.564434    -1.968317     1.298268
 C    -3.028923    -1.918778     0.760272
 C     0.398810     1.909114     3.448801
 C    -1.629412     2.099150     1.960459
 H     4.499301    -0.424569     1.854679
 H     3.396860     0.957116     2.001598
 H     2.979548    -0.600912     2.746796
 H     2.776936    -3.441454     1.465739
 H     1.618852    -2.478185     2.396907
 H     1.046851    -3.550859     1.099557
 H     1.509294    -3.719818    -1.973401
 H     0.110582    -3.357369    -0.938272
 H     0.274291    -2.558352    -2.506663
 H     2.808329    -0.341962    -3.620778
 H     1.103763    -0.833082    -3.524064
 H     1.563470     0.829942    -3.119082
 H     4.583022     1.276454    -0.856191
 H     3.221620     1.889438    -1.826504
 H     3.267166     2.186958    -0.081588
 C    -4.316962    -1.991152     0.239073
 C    -4.758216    -1.007454    -0.646212
 H    -4.204642     0.817623    -1.684914
 H    -5.767906    -1.046906    -1.061715
 H    -4.975701    -2.814071     0.527660
 H    -2.687544    -2.684569     1.462199
 H    -0.164128     2.229456     4.342506
 H     1.221281     1.255045     3.769312
 H     0.835622     2.825995     3.015170
 H    -2.030267     2.703980     2.789468
 H    -1.277911     2.807150     1.191018
 H    -2.450111     1.518619     1.527640
