# Supplementary material for: Enantioselective Cobalt(III)-Catalyzed [4 + 1] Annulation of Benzamides: Cyclopropenes as One-Carbon Synthons
Source: J Am Chem Soc. 2025 Apr 28;147(18):15041–9. doi: 10.1021/jacs.4c16953 (PMC12063185; doi:10.1021/jacs.4c16953)
Supplement: Supplementary file 2 — ja4c16953_si_002.zip [file ja4c16953_si_002.zip › Optimized_Geometries/rh-int4.xyz]

  69
scf done:    -1515.475476
Rh     0.013917     0.794665     0.159236
 N     0.081967    -0.802067    -1.093262
 C    -0.594205     2.892642    -0.397706
 C     0.367064     2.462977    -1.329113
 C     1.555170     2.066985    -0.579583
 C     1.334938     2.373577     0.808571
 C    -0.019948     2.807672     0.945973
 C     2.849261     1.667374    -1.197887
 C     0.964963    -1.763788    -1.436542
 O    -1.232831    -1.188852    -1.519371
 O     0.731250    -2.710172    -2.177455
 C     2.349931    -1.572322    -0.871146
 C     3.354488    -1.703767    -1.843114
 C     2.705846    -1.406492     0.489276
 C     0.228688     2.326918    -2.806940
 C    -1.991231     3.328089    -0.679865
 C     2.355375     2.257137     1.886907
 C    -0.687119     3.262963     2.200731
 C     0.578824    -0.384889     1.707649
 C     1.827413    -1.243359     1.681741
 C     0.462869    -1.852743     2.007486
 H     0.492046     0.229586     2.614195
 H     2.455668    -1.154182     2.575005
 C     4.086302    -1.341394     0.777663
 C     0.277623    -2.160309     3.485809
 C    -0.227520    -2.907292     1.171995
 H    -0.579813     4.352464     2.339996
 H    -1.761942     3.033458     2.188135
 H    -0.254871     2.770164     3.082473
 H     2.925658     3.196873     1.971764
 H     1.895286     2.054596     2.863090
 H     3.063608     1.446031     1.672815
 H     3.417304     2.567367    -1.489933
 H     3.467532     1.077840    -0.510059
 H     2.691256     1.059763    -2.096818
 H     0.871241     3.050423    -3.335090
 H     0.522844     1.317327    -3.131097
 H    -0.806034     2.493952    -3.134459
 H    -2.079585     4.424772    -0.605821
 H    -2.314914     3.029560    -1.685617
 H    -2.694436     2.893220     0.044034
 C     5.071424    -1.421811    -0.199415
 C     4.704119    -1.608535    -1.532032
 H     3.035573    -1.889290    -2.870907
 H     5.460256    -1.691380    -2.316142
 H     6.124810    -1.352420     0.083823
 H     4.386480    -1.220631     1.822055
 H     0.682761    -3.154248     3.739288
 H     0.777108    -1.416974     4.125823
 H    -0.794577    -2.158662     3.745270
 H    -1.320104    -2.811823     1.282104
 H     0.005606    -2.900182     0.107320
 H     0.046428    -3.907210     1.545230
 C    -2.156093    -0.822191    -0.669051
 O    -3.312257    -1.340725    -0.991229
 O    -1.958050    -0.066074     0.288521
 C    -4.529327    -1.090944    -0.208221
 C    -4.344994    -1.643503     1.199519
 C    -5.579580    -1.879960    -0.975764
 C    -4.852133     0.398112    -0.212478
 H    -5.290769    -1.553734     1.753714
 H    -4.070632    -2.707694     1.159001
 H    -3.566198    -1.095789     1.745023
 H    -6.555474    -1.790437    -0.477813
 H    -5.672156    -1.501659    -2.003862
 H    -5.303132    -2.942732    -1.022224
 H    -5.845055     0.555887     0.233199
 H    -4.114961     0.967144     0.366057
 H    -4.874655     0.782870    -1.242878
