# Supplementary material for: Enantioselective Cobalt(III)-Catalyzed [4 + 1] Annulation of Benzamides: Cyclopropenes as One-Carbon Synthons
Source: J Am Chem Soc. 2025 Apr 28;147(18):15041–9. doi: 10.1021/jacs.4c16953 (PMC12063185; doi:10.1021/jacs.4c16953)
Supplement: Supplementary file 2 — ja4c16953_si_002.zip [file ja4c16953_si_002.zip › Optimized_Geometries/rh-ts2b.xyz]

  69
scf done:    -1515.442384
Rh    -0.705351    -0.928975     0.121142
 N     0.292715     0.710131    -0.544781
 C    -0.231406    -2.207450    -1.637441
 C    -1.601909    -2.371845    -1.304836
 C    -1.665566    -2.868158     0.058409
 C    -0.320476    -3.063847     0.524865
 C     0.573170    -2.624852    -0.503212
 C    -2.913276    -3.240308     0.788690
 C    -0.094317     1.900738    -1.040764
 O     1.615046     0.420742    -0.901342
 O     0.649494     2.690594    -1.617693
 C    -1.549629     2.236076    -0.832570
 C    -1.978756     3.363678    -1.544613
 C    -2.475736     1.546436    -0.014484
 C    -2.775174    -2.092858    -2.183159
 C     0.317030    -1.698557    -2.927570
 C     0.074161    -3.651179     1.838288
 C     2.062227    -2.706566    -0.479702
 C    -1.145573    -0.169436     1.903572
 C    -2.218350     0.340674     0.801761
 C    -1.372880     1.125854     2.419403
 H    -1.635440    -0.936245     2.522873
 H    -3.174511    -0.115475     1.084638
 C    -3.804670     2.017245     0.021445
 C    -2.371556     1.315981     3.524047
 C    -0.563880     2.331935     2.085262
 H     2.409715    -3.664822    -0.903594
 H     2.514781    -1.893137    -1.059844
 H     2.450453    -2.634390     0.545775
 H     0.170142    -4.747446     1.760116
 H     1.038582    -3.252944     2.180909
 H    -0.671403    -3.441982     2.617979
 H    -3.195642    -4.287977     0.590289
 H    -2.793460    -3.136080     1.876950
 H    -3.760428    -2.610000     0.482213
 H    -3.106268    -3.006204    -2.706490
 H    -3.629426    -1.712213    -1.605679
 H    -2.532415    -1.338753    -2.943482
 H     0.639793    -2.535421    -3.569283
 H    -0.432840    -1.117492    -3.480271
 H     1.181314    -1.044824    -2.753041
 C    -4.218211     3.125771    -0.707842
 C    -3.293546     3.811616    -1.496303
 H    -1.219544     3.870491    -2.143429
 H    -3.596922     4.689339    -2.071877
 H    -5.259170     3.454398    -0.655456
 H    -4.527894     1.486030     0.646539
 H    -3.063437     2.135417     3.266526
 H    -2.955562     0.407630     3.725898
 H    -1.853265     1.615949     4.449716
 H    -0.158957     2.705912     3.040864
 H     0.282402     2.102470     1.432032
 H    -1.181975     3.140086     1.663669
 C     2.538302     0.862482    -0.035179
 O     3.712266     0.464940    -0.513582
 O     2.326294     1.467589     0.982577
 C     4.951537     0.795732     0.176838
 C     5.114908     2.310102     0.249345
 C     6.014288     0.177505    -0.721508
 C     4.962258     0.146184     1.557043
 H     6.104662     2.555491     0.662383
 H     5.040012     2.748342    -0.756743
 H     4.343366     2.759817     0.886213
 H     7.016075     0.361876    -0.307356
 H     5.863460    -0.908671    -0.805984
 H     5.964071     0.612832    -1.729882
 H     5.941796     0.303148     2.032702
 H     4.183925     0.576823     2.199031
 H     4.793171    -0.937704     1.468763
