# Supplementary material for: Enantioselective Cobalt(III)-Catalyzed [4 + 1] Annulation of Benzamides: Cyclopropenes as One-Carbon Synthons
Source: J Am Chem Soc. 2025 Apr 28;147(18):15041–9. doi: 10.1021/jacs.4c16953 (PMC12063185; doi:10.1021/jacs.4c16953)
Supplement: Supplementary file 2 — ja4c16953_si_002.zip [file ja4c16953_si_002.zip › Optimized_Geometries/co-int6a-singlet.xyz]

  53
scf done:    -2826.339583
Co     0.942772     0.015408    -0.058953
 N    -0.722646    -0.716569     0.439732
 C     3.024303    -0.116661    -0.418818
 C     2.369717    -1.404538    -0.269718
 C     1.831327    -1.474205     1.052510
 C     2.033332    -0.208607     1.678961
 C     2.796141     0.617061     0.765100
 C     1.129197    -2.656852     1.617513
 C    -1.591521    -1.510275    -0.243525
Cl     0.584483     0.068562    -2.259436
 O    -1.330520    -2.512576    -0.891887
 C    -2.952970    -0.908389    -0.026843
 C    -4.187464    -1.320935    -0.516444
 C    -2.824679     0.261684     0.727411
 C     2.307790    -2.504664    -1.270753
 C     3.778189     0.322396    -1.622951
 C     1.665033     0.140283     3.080711
 C     3.294356     1.988913     1.064560
 C    -0.518455     1.592544     0.800941
 C    -1.372159     0.376768     1.128164
 C    -0.508324     2.259522    -0.389736
 H     0.112077     1.979210     1.606200
 H    -1.317683     0.233012     2.226410
 C    -3.934760     1.043195     1.025268
 C     0.455907     3.375749    -0.639768
 C    -1.537209     2.067938    -1.456926
 H     4.271772     1.932465     1.572520
 H     3.426730     2.584122     0.151980
 H     2.614165     2.534020     1.733289
 H     2.463645    -0.164381     3.777924
 H     1.515360     1.220952     3.212546
 H     0.743756    -0.370706     3.391128
 H     1.871583    -3.390295     1.975324
 H     0.481166    -2.380085     2.457673
 H     0.501230    -3.131970     0.851940
 H     1.277044    -2.883847    -1.342387
 H     2.599379    -2.152394    -2.266650
 H     2.973619    -3.331968    -0.972916
 H     4.681338    -0.294645    -1.753962
 H     3.144264     0.215155    -2.516232
 H     4.090424     1.372114    -1.546784
 C    -5.177857     0.639424     0.525070
 C    -5.304518    -0.530069    -0.236085
 H    -4.258794    -2.235383    -1.110086
 H    -6.287950    -0.820827    -0.614032
 H    -6.064048     1.246252     0.728392
 H    -3.843208     1.957040     1.618545
 H    -0.087172     4.291929    -0.923706
 H     1.090628     3.594357     0.227996
 H     1.093656     3.101454    -1.496219
 H    -1.116168     2.273961    -2.448622
 H    -1.966686     1.063791    -1.468121
 H    -2.350746     2.789994    -1.260876
