# Supplementary material for: Enantioselective Cobalt(III)-Catalyzed [4 + 1] Annulation of Benzamides: Cyclopropenes as One-Carbon Synthons
Source: J Am Chem Soc. 2025 Apr 28;147(18):15041–9. doi: 10.1021/jacs.4c16953 (PMC12063185; doi:10.1021/jacs.4c16953)
Supplement: Supplementary file 2 — ja4c16953_si_002.zip [file ja4c16953_si_002.zip › Optimized_Geometries/co-ts2c-singlet.xyz]

  53
scf done:    -2826.213422
Co    -0.964781     0.095331     0.090232
 N     0.269512    -0.372400     1.263588
 C    -2.201012    -1.654434     0.145065
 C    -1.144360    -1.775380    -0.796829
 C    -1.263879    -0.702882    -1.753835
 C    -2.418752     0.078017    -1.401320
 C    -2.967343    -0.496732    -0.216173
 C    -0.407676    -0.524008    -2.958276
 C     1.443731    -0.189156     1.834644
Cl    -1.326543     0.821449     2.255781
 O     1.844324    -0.009332     2.961710
 C     2.324263    -0.537549     0.625264
 C     3.153089    -1.654013     0.829638
 C     2.369725     0.200413    -0.584125
 C    -0.055630    -2.791724    -0.779737
 C    -2.421575    -2.481397     1.365721
 C    -2.975154     1.229726    -2.165646
 C    -4.153023     0.000494     0.534977
 C     0.065023     1.552760    -0.638884
 C     1.531120     1.349009    -0.993911
 C     1.072923     2.519716    -0.103271
 H    -0.496220     1.990244    -1.473070
 H     1.810847     1.664594    -2.005085
 C     3.317370    -0.234489    -1.537302
 C     1.097296     3.861229    -0.816507
 C     1.519334     2.635950     1.343548
 H    -5.051864    -0.560132     0.227661
 H    -4.019962    -0.132449     1.616588
 H    -4.338566     1.065441     0.344170
 H    -3.710323     0.885876    -2.912221
 H    -3.479175     1.947337    -1.503899
 H    -2.189189     1.773440    -2.708304
 H    -0.791792    -1.135964    -3.791494
 H    -0.389015     0.521917    -3.290053
 H     0.627765    -0.831908    -2.761325
 H    -0.357320    -3.690351    -1.342862
 H     0.864165    -2.399231    -1.233269
 H     0.189626    -3.092301     0.246980
 H    -3.446518    -2.882365     1.398118
 H    -1.725855    -3.329192     1.404912
 H    -2.263555    -1.875712     2.273015
 C     4.136153    -1.336900    -1.334035
 C     4.058407    -2.059562    -0.137898
 H     3.081560    -2.179238     1.784575
 H     4.704016    -2.923227     0.035884
 H     4.841290    -1.637076    -2.113141
 H     3.392661     0.320044    -2.476212
 H     2.097026     4.322243    -0.753713
 H     0.832097     3.767513    -1.881069
 H     0.377547     4.553442    -0.349235
 H     1.650947     3.697227     1.600404
 H     0.785098     2.224030     2.043048
 H     2.483664     2.144162     1.529623
