# Supplementary material for: Enantioselective Cobalt(III)-Catalyzed [4 + 1] Annulation of Benzamides: Cyclopropenes as One-Carbon Synthons
Source: J Am Chem Soc. 2025 Apr 28;147(18):15041–9. doi: 10.1021/jacs.4c16953 (PMC12063185; doi:10.1021/jacs.4c16953)
Supplement: Supplementary file 2 — ja4c16953_si_002.zip [file ja4c16953_si_002.zip › Optimized_Geometries/rh-ts2a.xyz]

  69
scf done:    -1515.444338
Rh     0.007689     0.717558     0.059052
 N     0.757139    -0.326056    -1.281750
 C    -0.867618     2.783347    -0.254581
 C     0.327027     2.718496    -1.014999
 C     1.404016     2.390077    -0.105625
 C     0.873697     2.368471     1.232803
 C    -0.540564     2.558948     1.146518
 C     2.835790     2.219587    -0.485388
 C     1.304262    -1.476088    -1.632389
 O    -1.501791    -0.590386    -2.199720
 O     1.086112    -2.328202    -2.462827
 C     2.632691    -1.374725    -0.852851
 C     3.748253    -1.319361    -1.706923
 C     2.794181    -1.389012     0.550883
 C     0.479717     2.826398    -2.492280
 C    -2.246460     3.005786    -0.771174
 C     1.683512     2.207010     2.471920
 C    -1.502972     2.641805     2.282989
 C     0.449386    -0.583017     1.550091
 C     1.750038    -1.352717     1.599544
 C     0.381886    -2.071326     1.598659
 H     0.185316    -0.103587     2.500284
 H     2.225500    -1.359209     2.586330
 C     4.124399    -1.398117     1.026825
 C     0.008437    -2.660480     2.946907
 C    -0.046429    -2.961945     0.448923
 H    -1.612927     3.680024     2.639156
 H    -2.497071     2.283661     1.983957
 H    -1.173810     2.029811     3.134093
 H     2.127585     3.174076     2.759528
 H     1.073868     1.857132     3.314968
 H     2.501711     1.489666     2.322244
 H     3.358791     3.190528    -0.480226
 H     3.357125     1.545339     0.207363
 H     2.925741     1.787053    -1.490008
 H     1.099219     3.696894    -2.761589
 H     0.964766     1.922696    -2.891156
 H    -0.491448     2.926083    -2.992234
 H    -2.590772     4.027909    -0.543984
 H    -2.297368     2.855107    -1.856691
 H    -2.949558     2.301736    -0.306450
 C     5.224697    -1.349165     0.182593
 C     5.039359    -1.306007    -1.203227
 H     3.570483    -1.319834    -2.784485
 H     5.895317    -1.273861    -1.881041
 H     6.232268    -1.341994     0.605531
 H     4.282639    -1.429541     2.107952
 H     0.423044    -3.675746     3.060437
 H     0.378628    -2.046687     3.782515
 H    -1.087483    -2.732511     3.039643
 H    -0.859956    -3.619277     0.786843
 H    -0.428682    -2.409947    -0.411640
 H     0.772810    -3.608388     0.102038
 C    -2.173978    -0.614433    -1.178357
 O    -3.423827    -1.106961    -1.265263
 O    -1.810322    -0.204609    -0.003976
 C    -4.313793    -1.295710    -0.137474
 C    -3.699508    -2.257181     0.875335
 C    -5.543561    -1.920408    -0.788191
 C    -4.676796     0.042963     0.500581
 H    -4.432625    -2.491133     1.662023
 H    -3.415061    -3.196364     0.378745
 H    -2.807302    -1.817548     1.337348
 H    -6.315235    -2.130285    -0.033082
 H    -5.963199    -1.240584    -1.543934
 H    -5.271641    -2.860938    -1.288286
 H    -5.484333    -0.098617     1.234536
 H    -3.809002     0.477840     1.010525
 H    -5.032681     0.744895    -0.268696
