# Supplementary material for: Enantioselective Cobalt(III)-Catalyzed [4 + 1] Annulation of Benzamides: Cyclopropenes as One-Carbon Synthons
Source: J Am Chem Soc. 2025 Apr 28;147(18):15041–9. doi: 10.1021/jacs.4c16953 (PMC12063185; doi:10.1021/jacs.4c16953)
Supplement: Supplementary file 2 — ja4c16953_si_002.zip [file ja4c16953_si_002.zip › Optimized_Geometries/rh-int5a.xyz]

  69
scf done:    -1515.455051
Rh    -0.090560     0.652599    -0.046915
 N     1.060273     0.167336    -1.373834
 C    -1.299276     2.541532     0.617610
 C    -0.440266     3.005825    -0.427678
 C     0.899513     2.693698    -0.050947
 C     0.878092     2.066589     1.253568
 C    -0.502845     1.988357     1.672438
 C     2.113778     2.966161    -0.865525
 C     1.952765    -0.733898    -1.793644
 O    -2.445663     0.859826    -1.880344
 O     1.912102    -1.216513    -2.921271
 C     3.123209    -0.936161    -0.873216
 C     4.372262    -0.786307    -1.497111
 C     3.044816    -1.279746     0.495004
 C    -0.885985     3.629497    -1.702167
 C    -2.781558     2.660031     0.641698
 C     2.075156     1.736745     2.075836
 C    -1.015706     1.541460     2.998141
 C     0.460927    -0.903214     1.139484
 C     1.819441    -1.525987     1.291728
 C     0.596524    -2.355062     0.831687
 H    -0.041880    -0.715279     2.093791
 H     2.093704    -1.717742     2.335218
 C     4.264787    -1.445420     1.181299
 C     0.041979    -3.295649     1.884677
 C     0.522756    -2.925150    -0.574324
 H    -1.255986     2.409882     3.633748
 H    -1.931226     0.942683     2.890191
 H    -0.276266     0.934913     3.537146
 H     2.457913     2.648555     2.563391
 H     1.835897     1.007092     2.858686
 H     2.879841     1.310175     1.462665
 H     2.306847     4.049615    -0.914214
 H     2.998706     2.474203    -0.442965
 H     1.981341     2.586300    -1.888566
 H    -1.371438     4.601269    -1.515724
 H    -0.041553     3.792494    -2.383278
 H    -1.610202     2.966988    -2.199393
 H    -3.075826     3.554120     1.216983
 H    -3.190805     2.736220    -0.371815
 H    -3.239288     1.787856     1.127773
 C     5.497727    -1.269171     0.565049
 C     5.557545    -0.938736    -0.790943
 H     4.380000    -0.555524    -2.564564
 H     6.519743    -0.809370    -1.291679
 H     6.415895    -1.397997     1.143628
 H     4.231061    -1.724855     2.237668
 H     0.572798    -4.261704     1.866774
 H     0.134257    -2.876519     2.898560
 H    -1.025668    -3.493259     1.697951
 H     0.009664    -3.896902    -0.549192
 H    -0.039053    -2.275680    -1.255250
 H     1.512949    -3.100761    -1.015744
 C    -2.645179    -0.019297    -1.066137
 O    -3.827634    -0.659098    -1.078384
 O    -1.815546    -0.404371    -0.133503
 C    -4.189830    -1.761665    -0.208767
 C    -3.262869    -2.947159    -0.451203
 C    -5.609690    -2.088965    -0.657831
 C    -4.185106    -1.326072     1.255075
 H    -3.606121    -3.819581     0.124950
 H    -3.259919    -3.216511    -1.517626
 H    -2.238828    -2.702019    -0.149602
 H    -6.011782    -2.933260    -0.078968
 H    -6.266845    -1.218475    -0.516317
 H    -5.618918    -2.355094    -1.724467
 H    -4.614357    -2.122056     1.881956
 H    -3.164317    -1.117671     1.597711
 H    -4.800921    -0.422592     1.383794
