# Supplementary material for: Enantioselective Cobalt(III)-Catalyzed [4 + 1] Annulation of Benzamides: Cyclopropenes as One-Carbon Synthons
Source: J Am Chem Soc. 2025 Apr 28;147(18):15041–9. doi: 10.1021/jacs.4c16953 (PMC12063185; doi:10.1021/jacs.4c16953)
Supplement: Supplementary file 2 — ja4c16953_si_002.zip [file ja4c16953_si_002.zip › Optimized_Geometries/co-ts1a-singlet.xyz]

  53
scf done:    -2826.192659
Co    -0.542679     0.076291     0.127883
 N     0.274974    -1.261906    -0.943269
 C    -2.475718     0.123122    -0.619431
 C    -1.577104     0.734222    -1.566618
 C    -0.953299     1.848885    -0.945383
 C    -1.470378     1.943244     0.395637
 C    -2.426048     0.903146     0.577988
 C     0.027629     2.761742    -1.596803
 C     1.570560    -1.139328    -1.319074
Cl    -0.505823    -2.711608    -1.429381
 O     2.215300    -1.867103    -2.055973
 C     2.122673     0.061785    -0.621523
 C     3.378000     0.554270    -0.984865
 C     1.356341     0.677168     0.386496
 C    -1.339884     0.284163    -2.965080
 C    -3.405081    -1.009259    -0.892249
 C    -1.203190     3.022531     1.388821
 C    -3.239388     0.710307     1.810635
 C    -0.672138    -1.163385     1.643204
 C     0.340148    -0.218141     1.923333
 C     0.646301    -1.681037     2.136103
 H    -1.655625    -1.328966     2.083665
 H     0.400306     0.595568     2.648046
 C     1.892021     1.816055     1.004791
 C     0.610295    -2.064454     3.611338
 C     1.670207    -2.498688     1.361063
 H    -3.979969     1.521049     1.908863
 H    -3.788200    -0.240095     1.793637
 H    -2.614293     0.728092     2.716677
 H    -2.081260     3.685121     1.468299
 H    -1.013724     2.619111     2.394954
 H    -0.345403     3.641230     1.099981
 H    -0.481992     3.442991    -2.297648
 H     0.569150     3.367102    -0.859910
 H     0.780808     2.194341    -2.161862
 H    -2.056419     0.775831    -3.644111
 H    -0.325488     0.538787    -3.298191
 H    -1.457539    -0.802053    -3.064078
 H    -4.373565    -0.629886    -1.259353
 H    -2.991274    -1.687634    -1.647091
 H    -3.593544    -1.604145     0.011699
 C     3.137773     2.319298     0.631354
 C     3.890450     1.689716    -0.364360
 H     3.919599     0.019126    -1.769124
 H     4.870353     2.081682    -0.646540
 H     3.529780     3.205952     1.136963
 H     1.352550     2.312285     1.813216
 H     1.606017    -1.940917     4.067720
 H    -0.106665    -1.455283     4.183034
 H     0.322567    -3.122397     3.722616
 H     2.143399    -3.226499     2.036725
 H     1.218553    -3.059520     0.535515
 H     2.474969    -1.875433     0.951329
